# Supplementary material for: Sensorimotor adaptation of voice fundamental frequency in Parkinson's disease
Source: PLoS One. 2018 Jan 26;13(1):e0191839. doi: 10.1371/journal.pone.0191839 (PMC5786318; doi:10.1371/journal.pone.0191839)
Supplement: S1 File — Individual speaker data by group including sex, age, PD severity, average fundamental frequency, pitch acuity scores, intelligibility scores, compensation magnitudes in cents, baseline variability in cents, and individual trial data for all adaptation conditions. (XLSX) [file pone.0191839.s001.xlsx]

## Sheet: PD Speaker Info
Subject	Sex	Age	Years since PD diagnosis	UPDRS Part III	Hoehn and Yahr Stage	F0 (mean of baseline)	Pitch acuity	Intelligibility score	Shift up Compensation Cents*	Shift down Compensation Cents*	Shift up baseline variability 200ms	Shift down baseline variability 200ms
PDT2	F	68	6	51	2	152.881	0.4633	0.772854	92.6557	-10.1118	0.1475	0.1498
PDT3	F	72	6	45	3	172.79	0.6205	0.812164	-159.789	13.5491	0.1293	0.0888
PDT4	M	70	4	16	1	126.041	1.8358	0.61938	141.162	-210.289	0.072	0.0823
PDT5	M	73	30	72	3	117.602	0.1823	0.0712	81.6584	-36.1709	0.2167	0.1908
PDT6	M	65	10	54	2	135.41	0.55	N/A	113.871	99.0054	0.1732	0.2335
PDT8	F	69	1.5	48	2	154.706	0.4626	0.895972	-2.26333	-139.848	0.1963	0.156
PDT9	F	60	4	41	2	157.86	0.1203	0.851472	-101.928	-82.7403	0.1711	0.1026
PDT10	F	65	8	42	2	189.046	0.3593	0.860403	25.5227	12.535	0.0836	0.1847
PDT11	M	69	2	32	2	97.1985	0.1379	0.938793	-14.27	-57.5256	0.1664	0.1828
PDT12	M	70	1	26	2	155.561	0.0874	0.820133	-0.662189	86.9955	0.1232	0.2643
PDT15	M	56	9	42	2	129.68	0.0915	0.372679	64.3909	60.6621	0.1659	0.1568
PDT16	M	58	6	43	2	163.999	1.4916	0.517368	41.1657	-20.2896	0.1229	0.1067
PDT17	F	59	7	53	2	157.413	0.6631	0.9177	N/A	79.9527	N/A	0.0741
PDT18	F	52	3	22	1	217.235	0.8984	0.686853	-188.132	178.236	0.1271	0.1076
PDT19	M	60	3	38	2	107.699	0.11	0.902359	-53.0892	149.018	0.144	0.1018
PDT21	F	65	11	41	2	205.729	0.1764	0.855675	-144.479	N/A	0.0679	N/A
									*Compensation is defined as the mean over the "Hold Phase" trials
									*Cents are 1/100 of a Semitone

## Sheet: PD Speaker Adaptation Data
Subject	Trial	Phase	Control Condition (ST)	Shift Up (ST)	Shift Down (ST)	Shift up Normalized to Control (ST)	Shift down Normalized to Control (ST)
PDT2	1	base	1.26065	0.722883	-0.806068	-0.53777	-2.06672
PDT2	2	base	1.14459	0.620063	-0.834014	-0.524529	-1.97861
PDT2	3	base	0.485246	0.321006	-0.667013	-0.16424	-1.15226
PDT2	4	base	-0.298376	0.451666	0.118201	0.750042	0.416576
PDT2	5	base	0.323195	0.13641	0.328688	-0.186785	0.00549262
PDT2	6	base	-0.0193635	-0.265909	0.223764	-0.246545	0.243127
PDT2	7	base	0.377381	0.373389	-0.121697	-0.00399202	-0.499078
PDT2	8	base	-0.200209	0.451666	1.08346	0.651875	1.28367
PDT2	9	base	-0.116507	0.268465	-0.0280081	0.384972	0.088499
PDT2	10	base	0.10474	0.162902	0.223764	0.0581619	0.119024
PDT2	11	base	0.214312	-0.157706	-0.094877	-0.372018	-0.309189
PDT2	12	base	-0.482175	-0.347507	0.144652	0.134669	0.626827
PDT2	13	base	-0.116507	-0.374792	0.0386035	-0.258285	0.155111
PDT2	14	base	-1.08969	-0.443193	-0.148559	0.646495	0.94113
PDT2	15	base	-0.425414	-0.594634	0.276305	-0.16922	0.701719
PDT2	16	base	-0.158308	-0.265909	0.354819	-0.107601	0.513127
PDT2	17	base	-0.510626	-0.347507	0.0386035	0.163119	0.54923
PDT2	18	base	-0.340618	-0.238795	-0.094877	0.101824	0.245741
PDT2	19	base	-0.144363	-0.103858	-0.256424	0.0405053	-0.112061
PDT2	20	base	-0.172264	-0.456906	0.118201	-0.284642	0.290464
PDT2	21	ramp	-0.382964	-0.622312	-0.0413612	-0.239348	0.341603
PDT2	22	ramp	-0.116507	-0.347507	-0.54281	-0.231	-0.426303
PDT2	23	ramp	-0.200209	-0.347507	-0.419493	-0.147298	-0.219284
PDT2	24	ramp	0.458343	-0.84534	-0.148559	-1.30368	-0.606901
PDT2	25	ramp	0.255223	-0.484364	-0.529065	-0.739587	-0.784288
PDT2	26	ramp	0.431397	-1.35791	-0.0413612	-1.78931	-0.472759
PDT2	27	ramp	0.0221032	-0.929722	-0.0413612	-0.951825	-0.0634645
PDT2	28	ramp	0.512108	-0.873422	0.276305	-1.38553	-0.235803
PDT2	29	ramp	0.268839	-0.6778	0.250055	-0.946639	-0.0187845
PDT2	30	ramp	-0.00553022	-0.225254	-0.121697	-0.219723	-0.116167
PDT2	31	ramp	0.22796	-0.817304	-0.0413612	-1.04526	-0.269321
PDT2	32	ramp	0.132198	-0.456906	-0.148559	-0.589104	-0.280757
PDT2	33	ramp	0.241597	-0.873422	-0.148559	-1.11502	-0.390156
PDT2	34	ramp	-0.0609298	-0.0769959	-0.256424	-0.0160662	-0.195494
PDT2	35	ramp	0.672408	-0.705611	0.144652	-1.37802	-0.527757
PDT2	36	ramp	0.645795	-0.443193	0.354819	-1.08899	-0.290975
PDT2	37	ramp	0.458343	-0.130761	0.10496	-0.589104	-0.353383
PDT2	38	ramp	0.512108	-0.901549	0.0518951	-1.41366	-0.460213
PDT2	39	ramp	0.559241	-0.374792	-0.611702	-0.934032	-1.17094
PDT2	40	ramp	0.831196	-0.5532	-0.529065	-1.3844	-1.36026
PDT2	41	ramp	0.186984	-1.44484	-0.0280081	-1.63182	-0.214992
PDT2	42	ramp	-0.567669	-0.901549	-0.148559	-0.33388	0.41911
PDT2	43	ramp	-0.643804	-1.18536	-0.364966	-0.54156	0.278839
PDT2	44	ramp	-0.453771	-0.84534	-0.556567	-0.391569	-0.102796
PDT2	45	ramp	-0.2282	-1.02869	-0.750312	-0.80049	-0.522112
PDT2	46	ramp	-0.524869	-0.929722	-0.722501	-0.404853	-0.197632
PDT2	47	ramp	-0.172264	-0.88748	-0.597901	-0.715216	-0.425638
PDT2	48	ramp	0.350309	-0.84534	-0.722501	-1.19565	-1.07281
PDT2	49	ramp	0.10474	-0.374792	-0.501607	-0.479532	-0.606347
PDT2	50	ramp	0.132198	-0.567001	-0.256424	-0.699199	-0.388622
PDT2	51	ramp	0.241597	-0.6778	-0.778168	-0.919397	-1.01976
PDT2	52	ramp	0.0221032	-0.511866	-0.419493	-0.533969	-0.441596
PDT2	53	ramp	0.36385	-0.184694	-0.0413612	-0.548544	-0.405211
PDT2	54	ramp	0.0772381	-0.265909	-0.474192	-0.343147	-0.55143
PDT2	55	ramp	0.159613	-1.41581	-0.121697	-1.57543	-0.28131
PDT2	56	ramp	0.323195	-0.456906	-0.0680985	-0.780101	-0.391293
PDT2	57	ramp	0.512108	-1.50303	0.0386035	-2.01514	-0.473504
PDT2	58	ramp	0.538928	-1.56142	0.0386035	-2.10035	-0.500324
PDT2	59	ramp	0.962493	-0.873422	0.0119896	-1.83591	-0.950503
PDT2	60	ramp	0.659107	-1.62001	-0.175462	-2.27911	-0.834569
PDT2	61	ramp	0.857569	-1.64937	-0.611702	-2.50694	-1.46927
PDT2	62	ramp	0.512108	-1.12823	-0.501607	-1.64034	-1.01371
PDT2	63	ramp	0.804868	-1.38684	-0.433152	-2.19171	-1.23802
PDT2	64	ramp	0.323195	-1.18536	-0.487894	-1.50856	-0.811089
PDT2	65	ramp	0.214312	-1.81179	-0.584112	-2.02611	-0.798424
PDT2	66	ramp	0.565706	-1.90103	-0.750312	-2.46674	-1.31602
PDT2	67	ramp	0.592444	-1.41581	-0.584112	-2.00826	-1.17656
PDT2	68	ramp	0.936321	-1.12823	-0.570334	-2.06455	-1.50666
PDT2	69	ramp	1.1187	-0.705611	-0.597901	-1.82431	-1.7166
PDT2	70	ramp	0.778457	-1.72301	-0.653168	-2.50147	-1.43163
PDT2	71	ramp	0.962493	-1.32904	-0.750312	-2.29153	-1.7128
PDT2	72	ramp	0.778457	-1.81179	-0.515331	-2.59025	-1.29379
PDT2	73	ramp	0.350309	-1.64937	-0.162005	-1.99968	-0.512314
PDT2	74	ramp	0.565706	-1.24269	0.406965	-1.8084	-0.158741
PDT2	75	ramp	0.296038	-1.27142	-0.364966	-1.56746	-0.661004
PDT2	76	ramp	-0.0609298	-1.50303	-0.364966	-1.4421	-0.304036
PDT2	77	ramp	0.145911	-1.38684	-0.722501	-1.53275	-0.868412
PDT2	78	ramp	0.214312	-1.32904	-0.148559	-1.54335	-0.362871
PDT2	79	ramp	0.565706	-0.91563	-0.392208	-1.48134	-0.957914
PDT2	80	ramp	0.182389	-1.09973	-0.501607	-1.28212	-0.683995
PDT2	81	hold	-1.00158	-1.30021	-0.778168	-0.298621	0.223417
PDT2	82	hold	-0.739932	-1.47391	-0.54281	-0.733978	0.197122
PDT2	83	hold	-0.397102	-1.12823	-0.202407	-0.731125	0.194695
PDT2	84	hold	-0.256236	-1.56142	-0.556567	-1.30518	-0.300331
PDT2	85	hold	-0.298376	-1.94583	-0.229395	-1.64745	0.0689811
PDT2	86	hold	-0.144363	-1.94583	-0.570334	-1.80146	-0.425971
PDT2	87	hold	-1.14867	-1.57605	-0.556567	-0.427374	0.592107
PDT2	88	hold	-1.44666	-1.56142	-0.324183	-0.114763	1.12247
PDT2	89	hold	-0.855734	-1.70826	-0.18893	-0.852526	0.666805
PDT2	90	hold	-1.41663	-0.986206	-0.722501	0.43042	0.694125
PDT2	91	hold	-0.482175	-1.214	-0.890041	-0.731828	-0.407866
PDT2	92	hold	-0.739932	-0.873422	-0.529065	-0.13349	0.210867
PDT2	93	hold	-1.23753	-1.04287	-0.848004	0.194657	0.389528
PDT2	94	hold	-0.943097	-0.929722	-1.01677	0.0133748	-0.073672
PDT2	95	hold	-0.841216	-1.18536	-1.00264	-0.344148	-0.161426
PDT2	96	hold	-0.2282	-1.38684	-0.94625	-1.15864	-0.71805
PDT2	97	hold	0.377381	-1.24269	-0.778168	-1.62007	-1.15555
PDT2	98	hold	0.173304	-1.01452	-0.392208	-1.18782	-0.565512
PDT2	99	hold	0.159613	-1.43032	-0.202407	-1.58993	-0.36202
PDT2	100	hold	-0.200209	-1.214	-0.611702	-1.01379	-0.411492
PDT2	101	hold	-0.0748074	-1.01452	-0.750312	-0.93971	-0.675505
PDT2	102	hold	0.282444	-1.34347	-0.392208	-1.62591	-0.674652
PDT2	103	hold	0.538928	-1.01452	-0.722501	-1.55345	-1.26143
PDT2	104	hold	0.132198	-0.901549	-0.364966	-1.03375	-0.497164
PDT2	105	hold	-0.567669	-1.214	-0.529065	-0.646335	0.0386035
PDT2	106	hold	-0.116507	-1.38684	-0.175462	-1.27033	-0.058955
PDT2	107	hold	-0.116507	-1.15677	-0.31061	-1.04027	-0.194103
PDT2	108	hold	-0.340618	-1.47391	-0.148559	-1.13329	0.192059
PDT2	109	hold	-0.2282	-1.12823	-0.501607	-0.900028	-0.273407
PDT2	110	hold	-0.0886961	-1.02869	0.0917089	-0.939994	0.180405
PDT2	111	hold	0.0772381	-1.18536	-0.175462	-1.2626	-0.2527
PDT2	112	hold	-0.610574	-1.04287	0.0651766	-0.432301	0.675751
PDT2	113	hold	-0.76881	-0.986206	-0.202407	-0.217396	0.566403
PDT2	114	hold	0.132198	-0.957941	0.197433	-1.09014	0.0652355
PDT2	115	hold	-0.0886961	-1.214	-0.175462	-1.12531	-0.086766
PDT2	116	hold	0.431397	-1.5322	-0.256424	-1.9636	-0.687822
PDT2	117	hold	0.0496926	-1.34347	-0.419493	-1.39316	-0.469186
PDT2	118	hold	-0.711102	-1.47391	-0.242904	-0.762808	0.468198
PDT2	119	hold	-0.312445	-1.5322	-0.446821	-1.21976	-0.134376
PDT2	120	hold	0.186984	-1.27142	-0.556567	-1.45841	-0.743551
PDT2	121	AE	-0.312445	-0.789313	-0.501607	-0.476868	-0.189162
PDT2	122	AE	-0.0886961	-0.650034	-0.283496	-0.561337	-0.1948
PDT2	123	AE	-0.826711	-0.733467	-1.14443	0.0932443	-0.31772
PDT2	124	AE	0.296038	-0.6778	-0.694735	-0.973838	-0.990773
PDT2	125	AE	-0.00553022	-0.789313	-0.792112	-0.783783	-0.786582
PDT2	126	AE	0.0496926	-0.84534	-1.23007	-0.895033	-1.27976
PDT2	127	AE	-0.270271	-1.07128	-1.46052	-0.801008	-1.19024
PDT2	128	AE	-0.172264	-1.01452	-1.2587	-0.842254	-1.08644
PDT2	129	AE	0.485246	-0.733467	-1.08758	-1.21871	-1.57282
PDT2	130	AE	-0.200209	-0.0233973	-1.5769	0.176812	-1.37669
PDT2	131	AE	-0.172264	-0.539411	-0.94625	-0.367148	-0.773987
PDT2	132	AE	0.186984	-1.88613	-0.501607	-2.07311	-0.688591
PDT2	133	AE	-0.0609298	-1.32904	-0.584112	-1.26811	-0.523183
PDT2	134	AE	-0.172264	-1.35791	-0.876017	-1.18565	-0.703754
PDT2	135	AE	-0.256236	-1.18536	-0.94625	-0.929128	-0.690014
PDT2	136	AE	0.241597	-1.12823	-1.17293	-1.36982	-1.41453
PDT2	137	AE	-0.68232	-0.719533	-2.11054	-0.0372129	-1.42822
PDT2	138	AE	-0.340618	-0.6778	-1.48954	-0.337182	-1.14892
PDT2	139	AE	-0.312445	-0.6917	-1.60612	-0.379255	-1.29368
PDT2	140	AE	-0.340618	-0.511866	-1.37374	-0.171247	-1.03312
PDT2	141	AE	-0.68232	-1.04287	-1.03091	-0.360555	-0.348587
PDT2	142	AE	-1.17824	-0.91563	-0.778168	0.262613	0.400075
PDT2	143	AE	-1.14867	-1.04287	-0.694735	0.105799	0.453939
PDT2	144	AE	-1.08969	-0.873422	-0.960331	0.216267	0.129357
PDT2	145	AE	-0.943097	-0.873422	-0.778168	0.0696752	0.164929
PDT2	146	AE	-2.12085	-0.84534	-1.03091	1.27551	1.08994
PDT2	147	AE	-1.23753	-0.594634	-1.11598	0.642898	0.121551
PDT2	148	AE	-2.08963	-0.747411	-1.17293	1.34222	0.9167
PDT2	149	AE	-0.2282	-0.957941	-1.34491	-0.729741	-1.11671
PDT2	150	AE	-0.943097	-0.761367	-1.63539	0.18173	-0.692293
PDT2	151	AE	-0.68232	-0.6778	-1.66471	0.00452035	-0.982387
PDT2	152	AE	-1.13391	-1.51761	-1.51861	-0.383701	-0.384702
PDT2	153	AE	-0.6249	-1.38684	-1.44602	-0.761941	-0.821123
PDT2	154	AE	-0.943097	-1.66408	-0.792112	-0.72098	0.150984
PDT2	155	AE	-0.510626	-1.63468	-1.03091	-1.12406	-0.520281
PDT2	156	AE	-2.15213	-1.63468	-1.15867	0.517444	0.993454
PDT2	157	AE	-0.711102	-1.38684	-0.862005	-0.675738	-0.150903
PDT2	158	AE	-1.78047	-1.64937	-0.694735	0.131097	1.08574
PDT2	159	AE	0.831238	-1.48846	-1.34491	-2.3197	-2.17615
PDT2	160	AE	-0.368837	-1.94583	-0.974423	-1.57699	-0.605586
PDT3	1	base	1.25675	0.619909	2.61849	-0.636837	1.36175
PDT3	2	base	-0.652395	0.250151	1.32027	0.902546	1.97266
PDT3	3	base	1.04572	0.20186	0.0260486	-0.843863	-1.01967
PDT3	4	base	0.292533	0.12917	-0.156508	-0.163363	-0.449042
PDT3	5	base	0.229889	-0.288607	-0.144278	-0.518496	-0.374167
PDT3	6	base	-0.00904307	0.20186	-0.0589052	0.210903	-0.0498621
PDT3	7	base	-0.455838	-0.214146	-0.193252	0.241692	0.262586
PDT3	8	base	-0.0793573	-0.665797	-0.230074	-0.58644	-0.150717
PDT3	9	base	0.0410838	-0.438499	-0.144278	-0.479582	-0.185362
PDT3	10	base	0.0560093	-0.413427	-0.32865	-0.469436	-0.384659
PDT3	11	base	-0.527994	-0.539152	-0.254665	-0.0111578	0.273329
PDT3	12	base	-0.404481	-0.325959	-0.205517	0.0785225	0.198964
PDT3	13	base	-0.129757	0.0805397	-0.180996	0.210297	-0.0512384
PDT3	14	base	-0.343054	-0.0171325	-0.341011	0.325921	0.00204236
PDT3	15	base	-0.527994	0.12917	-0.303953	0.657164	0.224041
PDT3	16	base	0.170464	-0.238931	-0.132056	-0.409395	-0.30252
PDT3	17	base	-0.129757	0.12917	-0.402952	0.258927	-0.273195
PDT3	18	base	0.487171	0.153434	-0.316297	-0.333737	-0.803468
PDT3	19	base	0.0458411	0.537103	-0.378149	0.491261	-0.42399
PDT3	20	base	-0.507347	0.631706	-0.490042	1.13905	0.0173052
PDT3	21	ramp	-0.435277	0.394221	-0.415366	0.829498	0.0199106
PDT3	22	ramp	-0.476423	0.394221	-0.728664	0.870645	-0.25224
PDT3	23	ramp	-0.641994	0.250151	-0.590114	0.892145	0.05188
PDT3	24	ramp	-0.893357	0.298308	-0.565042	1.19167	0.328315
PDT3	25	ramp	-0.683635	0.346331	-0.565042	1.02997	0.118593
PDT3	26	ramp	-0.673215	0.177664	-0.490042	0.850879	0.183173
PDT3	27	ramp	-0.767219	-0.164682	-0.527501	0.602538	0.239718
PDT3	28	ramp	-0.538327	0.274246	-0.291618	0.812573	0.246709
PDT3	29	ramp	-0.925036	0.44198	-0.62779	1.36702	0.297245
PDT3	30	ramp	-0.538327	0.749237	-0.50252	1.28756	0.0358072
PDT3	31	ramp	-0.977963	0.370293	-0.477574	1.34826	0.500389
PDT3	32	ramp	-0.445554	0.819375	-0.615222	1.26493	-0.169668
PDT3	33	ramp	-0.412294	-0.0907499	-0.640367	0.321544	-0.228074
PDT3	34	ramp	-0.513657	0.250151	-0.540006	0.763808	-0.0263487
PDT3	35	ramp	-0.777696	0.370293	-0.678154	1.14799	0.0995422
PDT3	36	ramp	-0.600453	0.0441997	-0.62779	0.644652	-0.0273378
PDT3	37	ramp	-0.673215	-0.0171325	-0.205517	0.656083	0.467698
PDT3	38	ramp	-0.0994996	0.0561733	-0.577573	0.155673	-0.478074
PDT3	39	ramp	-0.241156	0.00733729	-0.515006	0.248493	-0.27385
PDT3	40	ramp	-0.200564	0.537103	-0.753974	0.737667	-0.55341
PDT3	41	ramp	-0.190431	0.104872	-0.415366	0.295303	-0.224935
PDT3	42	ramp	-0.538327	0.238091	-0.465115	0.776418	0.0732124
PDT3	43	ramp	-0.271662	0.0317725	-0.42779	0.303435	-0.156128
PDT3	44	ramp	-0.579719	-0.164682	-0.365761	0.415038	0.213958
PDT3	45	ramp	-0.538327	0.322336	-0.32865	0.860663	0.209677
PDT3	46	ramp	-0.550825	0.619909	-0.50252	1.17073	0.0483054
PDT3	47	ramp	-0.579719	-0.0416368	-0.0467434	0.538082	0.532976
PDT3	48	ramp	-0.455838	0.584469	0.0260486	1.04031	0.481887
PDT3	49	ramp	-0.683635	0.819375	-0.119843	1.50301	0.563792
PDT3	50	ramp	-0.662802	0.489606	-0.156508	1.15241	0.506294
PDT3	51	ramp	-0.788179	0.153434	-0.0589052	0.941612	0.729273
PDT3	52	ramp	-0.41017	0.560802	-0.353382	0.970972	0.0567882
PDT3	53	ramp	-0.538327	1.85324	-0.341011	2.39157	0.197316
PDT3	54	ramp	-0.895635	1.79466	-0.193252	2.69029	0.702383
PDT3	55	ramp	-0.819665	1.70622	-0.50252	2.52588	0.317145
PDT3	56	ramp	-0.896798	0.418117	-0.440223	1.31491	0.456575
PDT3	57	ramp	-0.999179	1.0281	-0.0710756	2.02728	0.928103
PDT3	58	ramp	-0.861736	0.88923	-0.254665	1.75097	0.607071
PDT3	59	ramp	-1.05451	0.958804	-0.565042	2.01332	0.489471
PDT3	60	ramp	-1.11596	0.465809	-0.602664	1.58177	0.513296
PDT3	61	ramp	-0.746285	1.21154	-0.565042	1.95783	0.181244
PDT3	62	ramp	-0.870374	0.912453	-0.540006	1.78283	0.330368
PDT3	63	ramp	-0.830173	0.796027	-0.477574	1.6262	0.352599
PDT3	64	ramp	-0.819665	0.981934	0.00181862	1.8016	0.821484
PDT3	65	ramp	-0.673215	0.842691	-0.390546	1.51591	0.28267
PDT3	66	ramp	-1.23429	0.489606	-0.590114	1.72389	0.644174
PDT3	67	ramp	-0.841419	0.819375	-0.527501	1.66079	0.313918
PDT3	68	ramp	-0.647786	0.842691	-0.515006	1.49048	0.13278
PDT3	69	ramp	-0.405579	0.749237	-0.640367	1.15482	-0.234789
PDT3	70	ramp	-0.714932	0.631706	-0.70339	1.34664	0.0115417
PDT3	71	ramp	-0.925036	0.842691	-0.577573	1.76773	0.347462
PDT3	72	ramp	-0.673215	0.819375	-0.341011	1.49259	0.332204
PDT3	73	ramp	-0.788179	1.23434	-0.602664	2.02252	0.185515
PDT3	74	ramp	-0.610829	0.772648	-0.515006	1.38348	0.0958226
PDT3	75	ramp	-0.840688	0.584469	-0.365761	1.42516	0.474927
PDT3	76	ramp	-0.777696	0.88923	-0.577573	1.66693	0.200123
PDT3	77	ramp	-0.861736	1.30254	-0.50252	2.16428	0.359217
PDT3	78	ramp	-0.590083	0.489606	-0.490042	1.07969	0.100041
PDT3	79	ramp	-0.708835	0.655276	-0.415366	1.36411	0.293469
PDT3	80	ramp	-0.905769	0.560802	0.170721	1.46657	1.07649
PDT3	81	hold	-1.17758	0.537103	-0.465115	1.71468	0.712462
PDT3	82	hold	-0.946187	0.935644	-0.490042	1.88183	0.456145
PDT3	83	hold	-0.641994	0.981934	-0.303953	1.62393	0.338041
PDT3	84	hold	-0.925036	0.912453	-0.678154	1.83749	0.246882
PDT3	85	hold	-1.16985	0.88923	-0.365761	2.05908	0.804089
PDT3	86	hold	-1.30977	1.05114	-0.906619	2.36091	0.403151
PDT3	87	hold	-1.4073	1.12006	-0.341011	2.52737	1.06629
PDT3	88	hold	-0.538327	1.0281	-0.565042	1.56643	-0.0267148
PDT3	89	hold	-0.851209	0.842691	-0.515006	1.6939	0.336203
PDT3	90	hold	-0.734184	0.749237	-0.792009	1.48342	-0.0578255
PDT3	91	hold	-0.861736	0.104872	-1.09934	0.966608	-0.237601
PDT3	92	hold	-0.714932	0.370293	-0.868331	1.08522	-0.153399
PDT3	93	hold	-1.09497	0.501493	-0.316297	1.59647	0.778677
PDT3	94	hold	-0.756749	0.584469	-0.266974	1.34122	0.489775
PDT3	95	hold	-1.14842	0.807705	-0.0103091	1.95613	1.13811
PDT3	96	hold	-0.610829	0.772648	-0.565042	1.38348	0.0457868
PDT3	97	hold	-1.03105	0.725795	-0.205517	1.75685	0.825534
PDT3	98	hold	-1.12702	1.29119	-0.753974	2.41822	0.37305
PDT3	99	hold	-0.610829	0.865976	-0.893847	1.47681	-0.283018
PDT3	100	hold	-0.925036	1.05114	-0.932191	1.97617	-0.00715529
PDT3	101	hold	-1.06951	0.958804	-0.690767	2.02832	0.378744
PDT3	102	hold	-0.907126	1.18872	-1.04774	2.09584	-0.14061
PDT3	103	hold	-0.925036	1.35917	-1.07352	2.28421	-0.148481
PDT3	104	hold	-1.0115	1.18872	-0.590114	2.20022	0.421386
PDT3	105	hold	-0.988567	1.39306	-0.716022	2.38163	0.272545
PDT3	106	hold	-0.882811	1.00503	-0.665549	1.88784	0.217261
PDT3	107	hold	-0.967364	0.842691	-0.830128	1.81006	0.137236
PDT3	108	hold	-0.893357	1.20014	-0.465115	2.09349	0.428243
PDT3	109	hold	-0.312421	0.44198	-1.02199	0.754401	-0.709571
PDT3	110	hold	-0.946187	0.537103	-0.640367	1.48329	0.30582
PDT3	111	hold	-0.74001	0.584469	-0.753974	1.32448	-0.013964
PDT3	112	hold	-0.725377	0.88923	-0.932191	1.61461	-0.206814
PDT3	113	hold	-0.383981	0.489606	-0.540006	0.873587	-0.156025
PDT3	114	hold	-0.882811	0.819375	-0.552519	1.70219	0.330291
PDT3	115	hold	-0.383981	0.465809	-0.690767	0.84979	-0.306786
PDT3	116	hold	-0.119665	0.501493	-0.766643	0.621158	-0.646978
PDT3	117	hold	-0.37374	0.322336	-1.00913	0.696076	-0.635395
PDT3	118	hold	-0.517668	0.346331	-0.540006	0.863999	-0.022338
PDT3	119	hold	-0.538327	0.59629	-1.3073	1.13462	-0.768969
PDT3	120	hold	-0.38056	0.12917	-0.944991	0.50973	-0.564431
PDT3	121	AE	-0.240224	1.09712	-1.04774	1.33734	-0.807512
PDT3	122	AE	-0.358008	1.18872	-1.24204	1.54673	-0.884032
PDT3	123	AE	-0.353355	1.14298	-1.09934	1.49634	-0.745982
PDT3	124	AE	-0.261488	0.970373	-0.893847	1.23186	-0.632359
PDT3	125	AE	-0.404481	1.35917	-0.855588	1.76365	-0.451106
PDT3	126	AE	-0.507347	1.27984	-1.21601	1.78718	-0.708659
PDT3	127	AE	-0.0391428	1.23434	-1.47812	1.27348	-1.43898
PDT3	128	AE	0.087612	1.73943	-1.16406	1.65182	-1.25167
PDT3	129	AE	-0.0692949	1.07414	-1.35968	1.14344	-1.29038
PDT3	130	AE	0.0709679	1.48312	-1.83839	1.41215	-1.90936
PDT3	131	AE	-0.278551	1.14298	-1.22902	1.42153	-0.950467
PDT3	132	AE	-0.0190705	1.63959	-1.77111	1.65866	-1.75204
PDT3	133	AE	-0.0252353	1.52797	-1.25507	1.5532	-1.22984
PDT3	134	AE	0.093218	1.41562	-1.43855	1.3224	-1.53177
PDT3	135	AE	-0.254783	1.4494	-1.32038	1.70418	-1.06559
PDT3	136	AE	-0.147933	1.47188	-0.944991	1.61982	-0.797058
PDT3	137	AE	-0.264477	1.00503	-0.893847	1.26951	-0.62937
PDT3	138	AE	-0.188946	1.39306	-0.944991	1.58201	-0.756045
PDT3	139	AE	-0.32161	1.35917	-0.779322	1.68078	-0.457712
PDT3	140	AE	-0.271033	1.05114	-0.465115	1.32217	-0.194082
PDT3	141	AE	0.0650175	1.12006	-1.19001	1.05505	-1.25503
PDT3	142	AE	-0.0491876	1.48312	-0.893847	1.5323	-0.844659
PDT3	143	AE	-0.0788864	1.99201	-0.804706	2.0709	-0.72582
PDT3	144	AE	0.189147	1.21154	-1.41222	1.0224	-1.60137
PDT3	145	AE	-0.365512	1.68403	-1.33347	2.04955	-0.967955
PDT3	146	AE	-0.234334	1.30254	-1.26811	1.53688	-1.03378
PDT3	147	AE	-0.312421	1.2571	-1.45173	1.56952	-1.13931
PDT3	148	AE	-0.271662	1.79466	-1.16406	2.06632	-0.892394
PDT3	149	AE	-0.363505	1.8167	-0.944991	2.1802	-0.581486
PDT3	150	AE	-0.394228	1.60618	-1.13814	2.0004	-0.743911
PDT3	151	AE	0.0509998	1.43815	-1.50455	1.38715	-1.55555
PDT3	152	AE	0.0310086	1.46065	-1.203	1.42964	-1.23401
PDT3	153	AE	0.130734	1.59502	-1.39907	1.46429	-1.5298
PDT3	154	AE	-0.353276	1.92648	-1.34657	2.27975	-0.993291
PDT3	155	AE	-0.0780009	2.10069	-1.89241	2.17869	-1.81441
PDT3	156	AE	-0.261488	1.34786	-1.62399	1.60935	-1.36251
PDT3	157	AE	-0.241156	1.8167	-1.85188	2.05785	-1.61072
PDT3	158	AE	-0.0592383	2.29461	-1.41222	2.35385	-1.35298
PDT3	159	AE	-0.131797	1.83871	-1.1252	1.97051	-0.993399
PDT3	160	AE	0.0704516	1.98111	-0.855588	1.91066	-0.926039
PDT4	1	base	-0.313431	-0.831319	-0.51437	-0.517889	-0.20094
PDT4	2	base	-0.485011	-0.963728	-0.470032	-0.478717	0.0149797
PDT4	3	base	0.207913	-0.618292	-0.636342	-0.826205	-0.844255
PDT4	4	base	0.323494	-0.279614	-0.368747	-0.603108	-0.692241
PDT4	5	base	-0.296366	-0.120638	-0.475681	0.175727	-0.179315
PDT4	6	base	-0.228274	0.0525651	-0.238721	0.280839	-0.0104465
PDT4	7	base	-0.313431	0.0995032	-0.270253	0.412934	0.0431775
PDT4	8	base	-0.245272	-0.0102177	-0.322511	0.235054	-0.0772393
PDT4	9	base	0.239983	0.301444	-0.210373	0.0614611	-0.450356
PDT4	10	base	-0.296366	-0.0574547	-0.136509	0.238911	0.159857
PDT4	11	base	-0.160449	0.270529	-0.0991192	0.430978	0.0613297
PDT4	12	base	-0.0760394	0.239559	0.181259	0.315598	0.257299
PDT4	13	base	-0.194328	0.255051	0.242367	0.449379	0.436695
PDT4	14	base	0.584817	0.0838713	0.32959	-0.500946	-0.255227
PDT4	15	base	-0.0423905	0.224053	0.191285	0.266444	0.233675
PDT4	16	base	0.117634	0.255051	0.313226	0.137417	0.195592
PDT4	17	base	0.0414466	0.224053	0.721888	0.182606	0.680441
PDT4	18	base	-0.0423905	0.255051	0.441757	0.297441	0.484148
PDT4	19	base	0.372793	0.409213	0.585086	0.0364201	0.212293
PDT4	20	base	0.746164	0.130725	0.638959	-0.615439	-0.107205
PDT4	21	ramp	0.60102	0.115121	0.652655	-0.485899	0.0516353
PDT4	22	ramp	1.06441	0.455196	0.664008	-0.609218	-0.400406
PDT4	23	ramp	1.14307	0.363109	0.724353	-0.779962	-0.418718
PDT4	24	ramp	1.00123	0.363109	0.669573	-0.638122	-0.331658
PDT4	25	ramp	1.25259	0.62276	0.976318	-0.629833	-0.276276
PDT4	26	ramp	0.778253	0.758663	0.596352	-0.0195905	-0.181901
PDT4	27	ramp	0.874167	0.637914	0.784982	-0.236253	-0.089185
PDT4	28	ramp	0.681805	0.908424	0.872577	0.226619	0.190772
PDT4	29	ramp	0.953691	0.908424	0.610443	-0.0452663	-0.343248
PDT4	30	ramp	0.617207	0.863632	0.623494	0.246425	0.00628662
PDT4	31	ramp	0.633379	1.13067	0.656196	0.497286	0.0228173
PDT4	32	ramp	0.536119	0.953101	0.636038	0.416983	0.0999195
PDT4	33	ramp	0.454649	0.546796	0.478027	0.0921471	0.0233787
PDT4	34	ramp	0.584817	0.758663	0.60953	0.173845	0.0247129
PDT4	35	ramp	0.778253	0.577222	0.638551	-0.201032	-0.139702
PDT4	36	ramp	0.438309	0.758663	0.656455	0.320354	0.218147
PDT4	37	ramp	0.60102	0.546796	0.661513	-0.054224	0.0604932
PDT4	38	ramp	0.60102	0.833705	0.500685	0.232686	-0.100335
PDT4	39	ramp	0.874167	0.516316	0.743245	-0.35785	-0.130922
PDT4	40	ramp	0.552367	0.501056	0.572356	-0.0513103	0.0199891
PDT4	41	ramp	0.714014	0.516316	0.485102	-0.197698	-0.228912
PDT4	42	ramp	0.810283	0.66818	0.207182	-0.142104	-0.603101
PDT4	43	ramp	0.714014	0.788719	0.387018	0.0747045	-0.326996
PDT4	44	ramp	1.06441	0.546796	0.271937	-0.517618	-0.792477
PDT4	45	ramp	0.90602	0.546796	0.13079	-0.359224	-0.77523
PDT4	46	ramp	0.681805	0.531563	0.119394	-0.150243	-0.562411
PDT4	47	ramp	0.953691	0.301444	-0.327688	-0.652247	-1.28138
PDT4	48	ramp	1.19009	0.316881	0.306848	-0.873213	-0.883246
PDT4	49	ramp	0.810283	0.485783	0.102973	-0.3245	-0.70731
PDT4	50	ramp	0.874167	0.562015	-0.298123	-0.312151	-1.17229
PDT4	51	ramp	1.36143	0.546796	-0.410595	-0.814632	-1.77202
PDT4	52	ramp	1.19009	0.743615	0.0534571	-0.446479	-1.13664
PDT4	53	ramp	1.25259	0.531563	-0.178172	-0.721031	-1.43077
PDT4	54	ramp	1.09592	0.531563	0.251098	-0.564357	-0.844821
PDT4	55	ramp	1.12737	0.698393	-0.461643	-0.428975	-1.58901
PDT4	56	ramp	1.20574	0.577222	-0.332591	-0.628518	-1.53833
PDT4	57	ramp	1.43875	0.501056	-0.439935	-0.937693	-1.87868
PDT4	58	ramp	1.04864	0.115121	-0.389772	-0.933519	-1.43841
PDT4	59	ramp	1.25259	0.301444	-0.469793	-0.95115	-1.72239
PDT4	60	ramp	1.3304	0.239559	-0.494449	-1.09084	-1.82485
PDT4	61	ramp	1.23699	0.470496	-0.429055	-0.766494	-1.66604
PDT4	62	ramp	1.20574	0.16189	-0.18322	-1.04385	-1.38896
PDT4	63	ramp	1.08017	0.347713	-0.9889	-0.732461	-2.06907
PDT4	64	ramp	0.953691	-0.136471	-0.945592	-1.09016	-1.89928
PDT4	65	ramp	0.874167	0.683293	-0.725722	-0.190873	-1.59989
PDT4	66	ramp	1.48498	0.546796	-0.599594	-0.938182	-2.08457
PDT4	67	ramp	1.08017	0.758663	-1.01992	-0.321511	-2.10009
PDT4	68	ramp	1.37692	0.531563	-1.15831	-0.845357	-2.53523
PDT4	69	ramp	1.36143	0.455196	-1.53576	-0.906232	-2.89719
PDT4	70	ramp	1.3924	0.00273418	-0.648686	-1.38966	-2.04108
PDT4	71	ramp	1.51573	0.16189	-1.01258	-1.35384	-2.52831
PDT4	72	ramp	1.46958	0.270529	-1.04994	-1.19905	-2.51953
PDT4	73	ramp	1.62293	0.316881	-0.891735	-1.30604	-2.51466
PDT4	74	ramp	1.69909	0.439882	-1.00494	-1.25921	-2.70403
PDT4	75	ramp	1.70669	0.393859	-0.767812	-1.31283	-2.4745
PDT4	76	ramp	1.62293	0.577222	-0.524136	-1.0457	-2.14706
PDT4	77	ramp	2.00044	0.146314	-0.869832	-1.85413	-2.87028
PDT4	78	ramp	1.43875	0.424554	-1.04518	-1.0142	-2.48393
PDT4	79	ramp	1.3924	0.439882	-0.709115	-0.952516	-2.10151
PDT4	80	ramp	1.50036	0.239559	-0.454119	-1.2608	-1.95448
PDT4	81	hold	1.56175	0.501056	-0.388795	-1.06069	-1.95055
PDT4	82	hold	1.3924	0.363109	-0.919373	-1.02929	-2.31177
PDT4	83	hold	1.3304	0.316881	-0.804582	-1.01352	-2.13498
PDT4	84	hold	1.36143	0.516316	-0.770357	-0.845111	-2.13178
PDT4	85	hold	1.50036	0.562015	-0.516672	-0.938344	-2.01703
PDT4	86	hold	1.77492	0.409213	-0.629671	-1.36571	-2.40459
PDT4	87	hold	1.37692	0.239559	-0.504083	-1.13736	-1.881
PDT4	88	hold	1.45417	0.347713	-0.608233	-1.10646	-2.06241
PDT4	89	hold	1.48498	-0.231768	-0.620372	-1.71675	-2.10535
PDT4	90	hold	1.59236	0.0995032	-1.26609	-1.49286	-2.85846
PDT4	91	hold	1.17443	0.301444	-1.05311	-0.87299	-2.22755
PDT4	92	hold	1.3304	0.130725	-0.53846	-1.19968	-1.86886
PDT4	93	hold	1.44646	0.439882	-1.12523	-1.00658	-2.57169
PDT4	94	hold	1.59236	0.0212022	-0.589523	-1.57116	-2.18189
PDT4	95	hold	1.69909	0.285993	-0.906382	-1.4131	-2.60547
PDT4	96	hold	1.37692	0.0838713	-0.529874	-1.29305	-1.90679
PDT4	97	hold	1.79005	0.224053	-0.646805	-1.566	-2.43685
PDT4	98	hold	1.72946	0.130725	-1.06552	-1.59874	-2.79499
PDT4	99	hold	1.83535	-0.168178	-1.14043	-2.00353	-2.97578
PDT4	100	hold	1.51573	-0.359653	-0.972411	-1.87538	-2.48814
PDT4	101	hold	1.66866	-0.295592	-1.342	-1.96426	-3.01066
PDT4	102	hold	1.12737	-0.423951	-1.32571	-1.55132	-2.45308
PDT4	103	hold	1.46958	-0.263651	-1.38808	-1.73323	-2.85766
PDT4	104	hold	1.45417	-0.48849	-0.822593	-1.94266	-2.27677
PDT4	105	hold	1.59236	-0.120638	-0.712408	-1.713	-2.30477
PDT4	106	hold	1.40786	-0.136471	-0.690979	-1.54433	-2.09884
PDT4	107	hold	1.12737	-0.48849	-1.11073	-1.61586	-2.2381
PDT4	108	hold	1.09592	-0.375705	-1.20082	-1.47162	-2.29674
PDT4	109	hold	0.762216	-0.311585	-0.646973	-1.0738	-1.40919
PDT4	110	hold	0.536119	-0.520849	-0.60096	-1.05697	-1.13708
PDT4	111	hold	0.802281	-0.880854	-0.921753	-1.68314	-1.72403
PDT4	112	hold	1.28376	-0.980351	-1.12526	-2.26411	-2.40902
PDT4	113	hold	1.20574	-0.798375	-0.874487	-2.00411	-2.08023
PDT4	114	hold	1.06441	-0.472332	-0.680499	-1.53675	-1.74491
PDT4	115	hold	0.794276	-0.472332	-0.53281	-1.26661	-1.32709
PDT4	116	hold	0.874167	-0.0102177	-0.57703	-0.884384	-1.4512
PDT4	117	hold	0.617207	-0.279614	-0.20206	-0.896821	-0.819267
PDT4	118	hold	0.890101	-0.343616	-0.192001	-1.23372	-1.0821
PDT4	119	hold	0.985398	-0.168178	-0.48266	-1.15358	-1.46806
PDT4	120	hold	1.3924	-0.375705	-0.618664	-1.7681	-2.01106
PDT4	121	AE	1.25259	0.818723	-0.822372	-0.433871	-2.07497
PDT4	122	AE	1.56175	0.424554	-0.888248	-1.1372	-2.45
PDT4	123	AE	1.57706	0.332304	-0.598768	-1.24476	-2.17583
PDT4	124	AE	1.08805	0.455196	-0.357587	-0.632853	-1.44564
PDT4	125	AE	0.985398	0.192999	-0.542926	-0.792399	-1.52832
PDT4	126	AE	1.22137	0.177452	-0.923615	-1.04392	-2.14499
PDT4	127	AE	1.12737	-0.0416947	-0.838834	-1.16906	-1.9662
PDT4	128	AE	1.37692	0.00549935	-0.974608	-1.37142	-2.35153
PDT4	129	AE	1.29932	0.607594	-0.372894	-0.691726	-1.67221
PDT4	130	AE	1.3304	0.0995032	-0.392067	-1.2309	-1.72247
PDT4	131	AE	1.20574	0.115121	-0.831468	-1.09062	-2.03721
PDT4	132	AE	1.51573	0.270529	-0.750781	-1.2452	-2.26651
PDT4	133	AE	1.72946	0.00549935	-1.02265	-1.72396	-2.75211
PDT4	134	AE	1.19009	0.409213	-0.698	-0.780881	-1.88809
PDT4	135	AE	1.08017	0.332304	-0.676598	-0.74787	-1.75677
PDT4	136	AE	1.28376	0.115121	-0.766553	-1.16864	-2.05031
PDT4	137	AE	1.3924	-0.0574547	-0.569933	-1.44985	-1.96233
PDT4	138	AE	0.953691	0.378491	-0.470006	-0.5752	-1.4237
PDT4	139	AE	0.730096	-0.073229	-0.9858	-0.803325	-1.7159
PDT4	140	AE	0.307029	-0.231768	-0.868712	-0.538798	-1.17574
PDT4	141	AE	0.503577	-0.0102177	-0.816314	-0.513794	-1.31989
PDT4	142	AE	0.552367	0.146314	-1.12882	-0.406052	-1.68118
PDT4	143	AE	0.633379	0.347713	-1.0458	-0.285666	-1.67918
PDT4	144	AE	0.778253	0.0995032	-0.892267	-0.67875	-1.67052
PDT4	145	AE	0.937815	-0.0890178	-0.729596	-1.02683	-1.66741
PDT4	146	AE	1.14307	0.192999	-0.636092	-0.950071	-1.77916
PDT4	147	AE	0.778253	0.0838713	-0.829358	-0.694382	-1.60761
PDT4	148	AE	1.54642	0.393859	-1.07105	-1.15256	-2.61747
PDT4	149	AE	1.01705	0.393859	-0.89237	-0.623189	-1.90942
PDT4	150	AE	1.19009	0.562015	-0.917268	-0.628079	-2.10736
PDT4	151	AE	1.06441	0.455196	-0.752281	-0.609218	-1.81669
PDT4	152	AE	1.17443	0.439882	-0.580715	-0.734552	-1.75515
PDT4	153	AE	0.993316	0.546796	-0.590957	-0.44652	-1.58427
PDT4	154	AE	1.01705	0.285993	-0.512761	-0.731054	-1.52981
PDT4	155	AE	1.40786	-0.263651	-0.569635	-1.67151	-1.9775
PDT4	156	AE	1.17443	0.177452	-0.467402	-0.996982	-1.64184
PDT4	157	AE	1.12737	0.332304	-0.351563	-0.795064	-1.47893
PDT4	158	AE	1.03285	0.115121	-0.363151	-0.91773	-1.396
PDT4	159	AE	0.617207	0.0838713	-0.674999	-0.533336	-1.29221
PDT4	160	AE	0.826276	0.208533	-0.689673	-0.617743	-1.51595
PDT5	1	base	-1.29908	0.725966	-0.214417	1.05488	0.114495
PDT5	2	base	0.0144779	-0.171419	0.278378	0.970974	1.42077
PDT5	3	base	0.507492	-0.0693814	-0.131304	0.97414	0.912218
PDT5	4	base	-0.222478	-0.274062	0.213477	0.495587	0.983125
PDT5	5	base	-0.074001	-0.568232	0.615173	-0.25823	0.925175
PDT5	6	base	-0.357205	-0.63818	-0.231087	0.763953	1.17105
PDT5	7	base	0.0732136	-0.103327	-0.114729	0.377615	0.366213
PDT5	8	base	0.435865	-0.086346	-0.0156126	0.242566	0.313299
PDT5	9	base	0.102507	0.887163	1.11611	0.566205	0.79515
PDT5	10	base	0.0291805	-0.0355021	0.0665534	0.16147	0.263525
PDT5	11	base	-0.0592231	0.0320583	-0.181124	-0.470182	-0.683364
PDT5	12	base	0.0438707	0.216501	0.659791	0.0419497	0.485239
PDT5	13	base	0.0291805	-0.23978	-0.636073	-0.340662	-0.736955
PDT5	14	base	0.0291805	-0.171419	-0.721651	-0.419328	-0.96956
PDT5	15	base	0.117135	0.183112	-0.0156126	-0.246842	-0.445567
PDT5	16	base	-0.133239	-0.00168893	-0.0651	-0.286161	-0.349572
PDT5	17	base	-0.074001	-0.429176	-0.247774	-1.63814	-1.45674
PDT5	18	base	0.136173	0.464889	-0.533935	-0.234593	-1.23342
PDT5	19	base	0.489138	0.448441	-0.29793	-0.604007	-1.35038
PDT5	20	base	0.136173	-0.256912	0.345489	-0.956395	-0.353994
PDT5	21	ramp	0.331194	0.149658	0.599283	-0.744845	-0.295221
PDT5	22	ramp	0.988484	0.49774	-0.383276	-1.05405	-1.93507
PDT5	23	ramp	0.903411	0.382489	-0.824905	-1.08423	-2.29163
PDT5	24	ramp	0.541468	0.530529	-1.12085	-0.574249	-2.22563
PDT5	25	ramp	0.541468	0.464889	-0.51697	-0.639888	-1.62175
PDT5	26	ramp	-0.0430453	0.0657399	-0.567914	-0.454524	-1.08818
PDT5	27	ramp	-0.224138	0.11614	-0.314682	-0.223031	-0.653853
PDT5	28	ramp	0.160945	0.332859	-0.0320927	0.0483877	-0.316564
PDT5	29	ramp	0.0438707	0.49774	0.551525	0.158569	0.212353
PDT5	30	ramp	0.0647082	0.316285	0.197213	-0.311733	-0.430805
PDT5	31	ramp	-0.169611	0.579595	-0.114729	0.185897	-0.508428
PDT5	32	ramp	-0.0610696	-0.0185873	-0.0320927	-0.520827	-0.534333
PDT5	33	ramp	0.26274	0.448441	0.0501513	0.0547424	-0.343547
PDT5	34	ramp	0.219187	0.132907	-0.247774	-0.224459	-0.60514
PDT5	35	ramp	0.0288648	0.431976	0.391372	-0.160198	-0.200802
PDT5	36	ramp	0.153993	-0.0185873	0.148331	-0.73589	-0.568972
PDT5	37	ramp	-0.49938	-0.0185873	0.519612	-0.0825167	0.455683
PDT5	38	ramp	-0.357205	-0.086346	0.000851814	0.375519	0.462717
PDT5	39	ramp	0.233717	0.149658	0.229725	0.234334	0.3144
PDT5	40	ramp	-0.492989	0.0657399	0.245957	0.508549	0.688767
PDT5	41	ramp	-0.0610696	-0.0355021	0.503634	-0.537742	0.00139436
PDT5	42	ramp	-0.133239	0.431976	0.851792	-0.088288	0.331528
PDT5	43	ramp	-0.0610696	0.530529	0.180935	0.0282888	-0.321305
PDT5	44	ramp	0.175524	-0.086346	-0.348233	-0.187228	-0.449115
PDT5	45	ramp	-0.342184	0.332859	0.000851814	0.287436	-0.0445716
PDT5	46	ramp	-0.407146	0.132907	0.262175	-0.0232565	0.106011
PDT5	47	ramp	-0.3154	0.316285	0.197213	0.0683755	-0.0506961
PDT5	48	ramp	-0.333711	0.365961	0.391372	0.136362	0.161773
PDT5	49	ramp	-0.35204	0.0320583	0.551525	-0.179211	0.340255
PDT5	50	ramp	-0.0610696	0.299694	0.945541	-0.202546	0.443301
PDT5	51	ramp	-0.31218	0.199815	0.64691	0.210028	0.657123
PDT5	52	ramp	-0.260585	0.514142	0.278378	0.211418	-0.0243465
PDT5	53	ramp	0.0109152	0.0151929	0.326894	-0.559032	-0.247331
PDT5	54	ramp	0.0109152	0.332859	0.197213	-0.241365	-0.377012
PDT5	55	ramp	0.100477	0.415496	0.229725	-0.248291	-0.434062
PDT5	56	ramp	0.278224	0.283087	0.310737	-0.558446	-0.530796
PDT5	57	ramp	-0.133355	0.0320583	0.757532	-0.397896	0.327578
PDT5	58	ramp	0.366417	0.132907	0.631049	-0.79682	-0.298678
PDT5	59	ramp	-0.0250398	0.382489	0.929951	-0.155781	0.391682
PDT5	60	ramp	0.0826021	-0.086346	0.477142	-0.732258	-0.16877
PDT5	61	ramp	0.536061	0.365961	0.294565	-0.843003	-0.914399
PDT5	62	ramp	0.171795	0.316285	0.804726	-0.41882	0.0696213
PDT5	63	ramp	0.0109152	0.415496	0.820429	-0.158729	0.246204
PDT5	64	ramp	0.0109152	0.87111	0.615173	0.296885	0.0409482
PDT5	65	ramp	-0.0791127	0.790625	0.615173	0.306428	0.130976
PDT5	66	ramp	-0.177801	0.563255	0.229725	0.315346	-0.0181846
PDT5	67	ramp	0.100477	0.481323	0.583378	-0.182464	-0.080409
PDT5	68	ramp	0.0647082	0.5469	0.487641	-0.081118	-0.140376
PDT5	69	ramp	0.313555	0.199815	0.423521	-0.67705	-0.453343
PDT5	70	ramp	-0.3154	0.0151929	0.599283	-0.232716	0.351374
PDT5	71	ramp	0.260531	-0.00168893	0.883098	-0.82553	0.0592574
PDT5	72	ramp	0.489138	-0.0185873	0.599283	-1.07103	-0.453165
PDT5	73	ramp	0.348814	0.233172	0.471634	-0.678952	-0.44049
PDT5	74	ramp	0.628334	0.382489	0.391372	-0.809154	-0.800271
PDT5	75	ramp	0.260531	0.661065	0.662756	-0.162775	-0.161084
PDT5	76	ramp	0.0109152	-0.429176	0.310737	-1.0034	-0.263488
PDT5	77	ramp	0.219187	-0.205566	0.0501513	-2.11017	-1.85445
PDT5	78	ramp	-0.297197	-0.256912	0.132007	-1.75771	-1.36879
PDT5	79	ramp	0.0878665	-0.13734	0.487641	-1.24212	-0.617136
PDT5	80	ramp	-0.207573	0.0993561	-0.0320927	-1.09229	-1.22374
PDT5	81	hold	0.278224	-0.481191	0.359163	-1.32272	-0.48237
PDT5	82	hold	0.24282	-0.568232	0.343036	-1.37436	-0.463094
PDT5	83	hold	1.03933	-0.13734	0.567459	-1.73998	-1.03518
PDT5	84	hold	0.524042	0.233172	0.503634	-0.85418	-0.583717
PDT5	85	hold	-0.074001	0.0151929	0.229725	-1.12438	-0.909851
PDT5	86	hold	0.407131	0.399	0.471634	-1.18671	-1.11407
PDT5	87	hold	0.320641	0.0993561	0.0993109	-1.12691	-1.12696
PDT5	88	hold	0.43665	-0.086346	1.13153	-1.08631	0.131571
PDT5	89	hold	0.204645	0.0151929	0.471634	-1.31454	-0.858095
PDT5	90	hold	0.248235	0.183112	-0.197762	-1.24946	-1.63034
PDT5	91	hold	-0.0887916	0.266465	0.359163	-0.90784	-0.815142
PDT5	92	hold	0.175524	0.11614	0.375275	-1.35058	-1.09145
PDT5	93	hold	0.260531	-0.0524335	0.725998	-0.876274	-0.097843
PDT5	94	hold	0.0109152	-0.0524335	0.567459	-0.626658	-0.00676616
PDT5	95	hold	0.384002	0.183112	0.359163	-0.7642	-0.588148
PDT5	96	hold	0.421504	-0.205566	0.197213	-2.68267	-2.27989
PDT5	97	hold	0.136173	0.199815	0.423521	-0.499668	-0.275961
PDT5	98	hold	0.0647082	-0.222664	0.599283	-0.850682	-0.0287349
PDT5	99	hold	0.278224	-0.725312	0.197213	-1.56684	-0.64432
PDT5	100	hold	0.384002	-1.20819	0.326894	-2.1555	-0.620418
PDT5	101	hold	-0.0149648	-0.568232	0.375275	-1.89796	-0.954453
PDT5	102	hold	0.225091	-0.938657	0.343036	-1.72706	-0.445365
PDT5	103	hold	0.306184	-0.63818	0.359163	-1.74296	-0.745614
PDT5	104	hold	0.204645	0.530529	0.407454	0.246057	0.122983
PDT5	105	hold	0.204645	0.233172	0.631049	-0.214882	0.182994
PDT5	106	hold	-0.177801	-0.103327	0.439574	-0.351236	0.191664
PDT5	107	hold	0.295898	-0.23978	0.615173	-1.09899	-0.244035
PDT5	108	hold	0.219187	-0.585692	0.343036	-0.649622	0.279107
PDT5	109	hold	0.24282	-0.256912	0.197213	-1.06304	-0.608917
PDT5	110	hold	0.348814	-0.086346	0.359163	-0.99847	-0.552961
PDT5	111	hold	0.0732136	-0.188484	0.741772	-0.178271	0.751986
PDT5	112	hold	0.277233	0.59592	0.359163	-0.473988	-0.710745
PDT5	113	hold	-0.177801	0.59592	0.519612	0.311448	0.235141
PDT5	114	hold	-0.282228	0.365961	1.22378	0.228205	1.08603
PDT5	115	hold	-0.477849	0.132907	0.229725	0.40515	0.501968
PDT5	116	hold	-0.177801	0.399	0.245957	0.446405	0.293362
PDT5	117	hold	0.295898	0.199815	0.326894	-0.659393	-0.532314
PDT5	118	hold	0.160945	-0.274062	0.180935	-0.540262	-0.0852656
PDT5	119	hold	-0.207573	0.661065	0.599283	0.523309	0.461527
PDT5	120	hold	-0.875852	1.04687	0.439574	1.43264	0.825341
PDT5	121	AE	-0.242352	1.04687	0.197213	0.725914	-0.123744
PDT5	122	AE	-0.133239	0.887163	-0.0485885	0.860265	-0.0754862
PDT5	123	AE	-0.282228	0.709764	0.0173006	0.719977	0.0275141
PDT5	124	AE	-0.492989	0.249826	0.148331	0.334502	0.233007
PDT5	125	AE	-0.35204	0.887163	0.148331	0.675893	-0.0629381
PDT5	126	AE	-0.0971746	0.349418	0.148331	-0.116717	-0.317804
PDT5	127	AE	0.450214	0.266465	0.487641	-0.820887	-0.59971
PDT5	128	AE	0.47166	0.742154	0.294565	-0.292816	-0.740404
PDT5	129	AE	-0.553681	0.887163	0.391372	1.31094	0.815147
PDT5	130	AE	-0.760282	0.514142	0.262175	0.711114	0.459147
PDT5	131	AE	-0.118411	-0.0693814	0.229725	0.507262	0.806368
PDT5	132	AE	0.189579	0.365961	0.197213	-0.386927	-0.555675
PDT5	133	AE	-0.237396	1.12618	0.583378	0.800264	0.257465
PDT5	134	AE	0.291715	0.628523	0.391372	0.825495	0.588344
PDT5	135	AE	0.277233	0.514142	1.16234	0.247942	0.896135
PDT5	136	AE	-0.0610696	-0.0693814	0.599283	-0.571621	0.0970429
PDT5	137	AE	0.277233	0.628523	0.294565	0.490767	0.156809
PDT5	138	AE	-0.192681	0.299694	0.0791396	0.534261	0.313706
PDT5	139	AE	0.207344	0.579595	-0.0555875	-0.191058	-0.826241
PDT5	140	AE	-0.0971746	0.299694	-0.0651	-0.166441	-0.531235
PDT5	141	AE	0.136173	0.806752	0.197213	0.107269	-0.502269
PDT5	142	AE	0.295898	1.29938	0.678588	0.440173	-0.18062
PDT5	143	AE	0.320641	2.02051	0.326894	0.898327	-0.795291
PDT5	144	AE	0.24282	0.919222	0.0501513	0.113093	-0.755978
PDT5	145	AE	-0.342184	1.5637	-0.114729	1.49977	-0.178659
PDT5	146	AE	0.24282	0.758326	-0.231087	-0.0478039	-1.03722
PDT5	147	AE	0.118334	0.742154	0.0337338	0.0605097	-0.64791
PDT5	148	AE	0.0826021	0.693546	0.213477	0.0476347	-0.432435
PDT5	149	AE	0.349519	1.0945	0.423521	-0.0102788	-0.681256
PDT5	150	AE	0.0878665	0.758326	0.741772	0.328371	0.311818
PDT5	151	AE	0.153993	1.06276	0.503634	0.345459	-0.213669
PDT5	152	AE	-0.0791127	0.481323	0.197213	0.305301	0.0211912
PDT5	153	AE	-0.327175	0.822864	0.423521	0.907539	0.508197
PDT5	154	AE	-0.224138	1.04687	0.359163	0.7077	0.0199921
PDT5	155	AE	0.277233	1.01505	0.0337338	-0.228507	-1.20982
PDT5	156	AE	-0.0791127	0.967201	0.423521	0.483004	-0.0606753
PDT5	157	AE	-0.14808	0.49774	0.741772	-0.0944342	0.149598
PDT5	158	AE	0.0144779	0.790625	0.294565	-0.156687	-0.652747
PDT5	159	AE	0.24282	0.49774	0.439574	-0.30839	-0.366556
PDT5	160	AE	-0.205944	0.49774	0.519612	0.140374	0.162247
PDT6	1	base	1.52742	0.533049	0.366914	-0.994374	-1.16051
PDT6	2	base	0.227324	-0.413544	0.473627	-0.640869	0.246303
PDT6	3	base	-0.207104	0.312319	0.253288	0.519424	0.460392
PDT6	4	base	-0.103901	-0.336498	0.0842896	-0.232597	0.18819
PDT6	5	base	-0.284913	0.547665	-0.33882	0.832578	-0.0539078
PDT6	6	base	0.0114726	0.267834	0.0537788	0.256361	0.0423061
PDT6	7	base	-0.0653574	-0.367275	-0.0374143	-0.301918	0.0279431
PDT6	8	base	-0.439828	-0.122574	-0.41759	0.317255	0.022238
PDT6	9	base	-0.0786813	-0.122574	-0.478194	-0.0438925	-0.399513
PDT6	10	base	-0.233001	-0.490935	0.232551	-0.257934	0.465552
PDT6	11	base	-0.155426	-0.183426	-0.0950818	-0.0280001	0.0603437
PDT6	12	base	0.202069	-0.137767	-0.664554	-0.339836	-0.866623
PDT6	13	base	-0.00130872	-0.428995	-0.346098	-0.427686	-0.344789
PDT6	14	base	-0.117399	-0.0316952	-0.51284	0.0857038	-0.395441
PDT6	15	base	0.100679	0.088739	0.041269	-0.0119398	-0.0594098
PDT6	16	base	-0.0140995	0.178518	0.44051	0.192617	0.454609
PDT6	17	base	-0.168331	0.238113	0.288276	0.406444	0.456607
PDT6	18	base	-0.233001	0.088739	0.44762	0.321741	0.680621
PDT6	19	base	-0.0653574	0.0587089	0.231226	0.124066	0.296584
PDT6	20	base	0.0114726	0.267834	-0.0913586	0.256361	-0.102831
PDT6	21	ramp	0.312166	-0.122574	0.15901	-0.43474	-0.153156
PDT6	22	ramp	-0.0268998	-0.198672	0.141822	-0.171772	0.168722
PDT6	23	ramp	0.0497602	-0.275106	-0.0697607	-0.324867	-0.119521
PDT6	24	ramp	0.265138	-0.553098	-0.452029	-0.818236	-0.717167
PDT6	25	ramp	-0.00130872	-0.290434	-0.293009	-0.289125	-0.2917
PDT6	26	ramp	0.164117	-0.398108	-0.0552056	-0.562225	-0.219323
PDT6	27	ramp	0.113385	-0.213932	-0.10023	-0.327317	-0.213615
PDT6	28	ramp	0.189428	-0.35188	-0.276832	-0.541307	-0.46626
PDT6	29	ramp	-0.155426	-0.305775	-0.252449	-0.150349	-0.0970236
PDT6	30	ramp	0.340518	-0.398108	-0.251832	-0.738626	-0.592351
PDT6	31	ramp	-0.00130872	-0.756683	-0.516903	-0.755374	-0.515595
PDT6	32	ramp	-0.35526	-0.740937	-0.662517	-0.385677	-0.307256
PDT6	33	ramp	-0.0397095	-0.899042	-0.491466	-0.859333	-0.451756
PDT6	34	ramp	-0.220048	-0.867305	-0.665143	-0.647257	-0.445095
PDT6	35	ramp	-0.0910434	-0.899042	-0.634811	-0.807999	-0.543767
PDT6	36	ramp	0.252542	-1.21965	-0.502591	-1.47219	-0.755133
PDT6	37	ramp	0.340518	-1.0586	-0.410419	-1.39912	-0.750937
PDT6	38	ramp	0.189428	-1.09069	-0.299553	-1.28012	-0.488981
PDT6	39	ramp	-0.27192	-1.12284	-0.654403	-0.850923	-0.382483
PDT6	40	ramp	-0.0910434	-1.21965	-0.704078	-1.12861	-0.613034
PDT6	41	ramp	0.113385	-1.43128	-0.684311	-1.54466	-0.797696
PDT6	42	ramp	0.227324	-1.15505	-0.1572	-1.38238	-0.384524
PDT6	43	ramp	0.340518	-1.36588	-0.380481	-1.7064	-0.720999
PDT6	44	ramp	-0.0140995	-1.28449	-0.242421	-1.27039	-0.228321
PDT6	45	ramp	0.113385	-1.25204	-0.418692	-1.36543	-0.532077
PDT6	46	ramp	-0.0397095	-0.867305	-0.257182	-0.827596	-0.217472
PDT6	47	ramp	-0.168331	-1.25204	-0.190653	-1.08371	-0.0223225
PDT6	48	ramp	0.290301	-1.51336	-0.266747	-1.80366	-0.557048
PDT6	49	ramp	-0.168331	-1.62894	-0.256646	-1.46061	-0.0883148
PDT6	50	ramp	-0.168331	-1.67872	-0.0368827	-1.51039	0.131448
PDT6	51	ramp	-0.129644	-1.87925	-0.694551	-1.7496	-0.564907
PDT6	52	ramp	-0.129644	-1.71198	-0.230199	-1.58233	-0.100555
PDT6	53	ramp	-0.599691	-1.4149	-0.0669371	-0.815213	0.532754
PDT6	54	ramp	-0.233001	-1.39855	-0.139509	-1.16555	0.093493
PDT6	55	ramp	-0.103901	-1.48048	0.0186563	-1.37658	0.122557
PDT6	56	ramp	-0.103901	-1.34957	-0.0438026	-1.24567	0.0600981
PDT6	57	ramp	-0.116768	-1.7453	0.112706	-1.62853	0.229473
PDT6	58	ramp	0.0625039	-1.38221	-0.0101333	-1.44471	-0.0726372
PDT6	59	ramp	-0.155426	-1.71198	0.0328806	-1.55655	0.188306
PDT6	60	ramp	-0.245965	-1.8289	0.211053	-1.58293	0.457018
PDT6	61	ramp	0.0114726	-1.84566	0.264725	-1.85714	0.253252
PDT6	62	ramp	-0.207104	-1.317	0.380701	-1.1099	0.587805
PDT6	63	ramp	0.0752382	-0.994603	0.0299752	-1.06984	-0.045263
PDT6	64	ramp	-0.612932	-1.4149	0.223541	-0.801972	0.836473
PDT6	65	ramp	-0.33698	-1.67872	0.106102	-1.34174	0.443082
PDT6	66	ramp	-0.402285	-1.98039	0.521551	-1.57811	0.923836
PDT6	67	ramp	-0.454707	-1.71198	0.710597	-1.25727	1.1653
PDT6	68	ramp	-0.454707	-1.61239	0.614784	-1.15768	1.06949
PDT6	69	ramp	-0.599691	-1.317	0.58575	-0.717311	1.18544
PDT6	70	ramp	-0.546829	-1.51336	0.847434	-0.966534	1.39426
PDT6	71	ramp	-0.323948	-1.79541	0.250397	-1.47146	0.574345
PDT6	72	ramp	-0.560029	-1.7453	0.180026	-1.18527	0.740055
PDT6	73	ramp	-0.284913	-1.51336	0.230148	-1.22845	0.515061
PDT6	74	ramp	0.0879632	-1.57932	0.365629	-1.66728	0.277666
PDT6	75	ramp	-0.350021	-1.71198	0.707069	-1.36196	1.05709
PDT6	76	ramp	-0.533639	-1.79541	0.703428	-1.26177	1.23707
PDT6	77	ramp	-0.612932	-1.48048	0.503499	-0.867549	1.11643
PDT6	78	ramp	0.0879632	-1.84566	0.418393	-1.93363	0.33043
PDT6	79	ramp	-0.0781956	-1.52983	0.466901	-1.45163	0.545097
PDT6	80	ramp	-0.415375	-1.69534	0.608247	-1.27996	1.02362
PDT6	81	hold	0.164659	-1.30074	0.756388	-1.4654	0.591728
PDT6	82	hold	-0.27192	-1.57932	0.478476	-1.30739	0.750397
PDT6	83	hold	-0.0268998	-1.39855	0.637026	-1.37165	0.663926
PDT6	84	hold	0.0242446	-1.38221	0.563896	-1.40645	0.539651
PDT6	85	hold	-0.402285	-1.36588	0.99434	-0.963599	1.39663
PDT6	86	hold	-0.220048	-1.79541	0.873081	-1.57536	1.09313
PDT6	87	hold	-0.258938	-1.44766	0.755958	-1.18872	1.0149
PDT6	88	hold	-0.103901	-1.5628	0.0985308	-1.4589	0.202431
PDT6	89	hold	-0.00130872	-1.23584	1.03935	-1.23453	1.04066
PDT6	90	hold	-0.546829	-1.33328	0.824997	-0.786452	1.37183
PDT6	91	hold	0.252542	-1.44766	0.990447	-1.7002	0.737904
PDT6	92	hold	0.0370071	-1.77869	0.830493	-1.8157	0.793486
PDT6	93	hold	-0.0624754	-2.01424	0.744164	-1.95176	0.80664
PDT6	94	hold	-0.258938	-1.51336	0.97837	-1.25443	1.23731
PDT6	95	hold	-0.507288	-1.81215	0.596242	-1.30486	1.10353
PDT6	96	hold	-0.58646	-1.87925	0.736205	-1.29279	1.32267
PDT6	97	hold	-0.14253	-1.38221	0.700571	-1.23968	0.843101
PDT6	98	hold	-0.599691	-0.994603	0.622555	-0.394912	1.22225
PDT6	99	hold	-0.467837	-1.28449	0.845153	-0.816653	1.31299
PDT6	100	hold	-0.323948	-1.54631	0.673296	-1.22236	0.997245
PDT6	101	hold	-0.376133	-1.30074	0.837142	-0.924605	1.21328
PDT6	102	hold	-0.415375	-1.48048	0.931568	-1.06511	1.34694
PDT6	103	hold	-0.297915	-1.30074	0.475554	-1.00282	0.773469
PDT6	104	hold	-0.168331	-1.21965	0.682056	-1.05132	0.850386
PDT6	105	hold	-0.494128	-1.18732	0.362736	-0.693193	0.856863
PDT6	106	hold	-0.168331	-1.02657	0.598856	-0.858243	0.767187
PDT6	107	hold	-0.0653574	-1.4149	0.779282	-1.34955	0.844639
PDT6	108	hold	-0.665997	-1.4149	0.510058	-0.748908	1.17605
PDT6	109	hold	-0.665997	-1.36588	0.536669	-0.699887	1.20267
PDT6	110	hold	-0.233001	-1.54631	0.375641	-1.31331	0.608642
PDT6	111	hold	-0.679288	-1.15505	0.671884	-0.475764	1.35117
PDT6	112	hold	-0.155426	-1.18732	0.840337	-1.0319	0.995763
PDT6	113	hold	-0.428476	-1.38221	0.722547	-0.953733	1.15102
PDT6	114	hold	-0.14253	-1.49691	0.506595	-1.35438	0.649125
PDT6	115	hold	-0.0268998	-1.57932	0.460267	-1.55242	0.487167
PDT6	116	hold	-0.665997	-1.25204	0.813774	-0.586043	1.47977
PDT6	117	hold	-0.652715	-1.48048	0.82258	-0.827766	1.47529
PDT6	118	hold	-0.27192	-1.4149	0.847973	-1.14298	1.11989
PDT6	119	hold	-0.323948	-1.67872	0.683803	-1.35477	1.00775
PDT6	120	hold	-0.507288	-1.317	0.695396	-0.809714	1.20268
PDT6	121	AE	-0.58646	-1.10676	0.925051	-0.5203	1.51151
PDT6	122	AE	-0.220048	-1.12284	0.464815	-0.902795	0.684863
PDT6	123	AE	-0.129644	-0.835627	0.422396	-0.705983	0.55204
PDT6	124	AE	-0.389204	-0.521989	0.433494	-0.132785	0.822698
PDT6	125	AE	-0.58646	-0.367275	0.396593	0.219185	0.983054
PDT6	126	AE	-0.652715	-0.183426	0.40142	0.469289	1.05414
PDT6	127	AE	-0.233001	-0.772443	0.357445	-0.539442	0.590446
PDT6	128	AE	-0.233001	-0.398108	0.454538	-0.165106	0.687539
PDT6	129	AE	-0.14253	-0.0770748	0.551966	0.0654551	0.694496
PDT6	130	AE	0.0370071	-0.244492	0.208021	-0.281499	0.171013
PDT6	131	AE	-0.258938	-0.183426	0.457626	0.0755119	0.716564
PDT6	132	AE	-0.363072	-0.00150798	1.42174	0.361564	1.78481
PDT6	133	AE	-0.428476	-0.0316952	0.740512	0.396781	1.16899
PDT6	134	AE	-0.233001	0.118717	0.662248	0.351719	0.895249
PDT6	135	AE	-0.0140995	0.0587089	0.603367	0.0728084	0.617466
PDT6	136	AE	0.0114726	0.148643	0.403846	0.137171	0.392373
PDT6	137	AE	0.290301	0.208341	0.811873	-0.08196	0.521572
PDT6	138	AE	0.164117	0.208341	0.460279	0.0442238	0.296162
PDT6	139	AE	-0.0781956	0.178518	0.436727	0.256714	0.514922
PDT6	140	AE	0.0879632	0.193436	-0.916151	0.105473	-1.00411
PDT6	141	AE	0.0595221	-0.137767	0.555927	-0.197289	0.496405
PDT6	142	AE	0.151448	0.118717	0.422063	-0.0327311	0.270614
PDT6	143	AE	-0.14253	-0.122574	0.606617	0.0199561	0.749147
PDT6	144	AE	0.126082	-0.183426	-0.184449	-0.309508	-0.310531
PDT6	145	AE	0.13877	-0.00150798	0.226437	-0.140278	0.0876677
PDT6	146	AE	0.144146	0.118717	0.0154171	-0.025429	-0.128729
PDT6	147	AE	0.601795	-0.122574	0.360371	-0.724368	-0.241424
PDT6	148	AE	0.540958	-0.122574	0.019551	-0.663532	-0.521407
PDT6	149	AE	0.0625039	-0.0922279	0.051253	-0.154732	-0.0112509
PDT6	150	AE	0.252542	-0.0316952	0.307816	-0.284238	0.0552739
PDT6	151	AE	-0.0910434	0.267834	0.509427	0.358877	0.60047
PDT6	152	AE	0.164117	-0.0922279	0.25907	-0.256345	0.0949529
PDT6	153	AE	-0.0140995	-0.152973	0.0156831	-0.138873	0.0297826
PDT6	154	AE	0.0114726	0.088739	0.35353	0.0772664	0.342057
PDT6	155	AE	0.0879632	0.238113	0.067699	0.15015	-0.0202642
PDT6	156	AE	0.227324	-0.00150798	0.431315	-0.228832	0.203991
PDT6	157	AE	0.539943	0.148643	0.154778	-0.391299	-0.385164
PDT6	158	AE	0.51514	0.0587089	0.327834	-0.456431	-0.187306
PDT6	159	AE	0.51514	0.0286267	0.199557	-0.486513	-0.315583
PDT6	160	AE	0.113385	0.238113	0.28911	0.124728	0.175725
PDT8	1	base	-0.0184284	3.13481	-1.03385	1.88787	0.921627
PDT8	2	base	-0.414786	0.742557	-0.936709	-0.0406324	0.857294
PDT8	3	base	-0.247734	0.546082	-1.58239	-0.611652	0.771001
PDT8	4	base	0.00433605	-0.0973959	-1.34169	-0.880585	0.266297
PDT8	5	base	0.297581	-0.502741	-0.836925	-1.36409	-0.172148
PDT8	6	base	-0.247734	-0.0973959	0.472096	-0.133558	0.0647278
PDT8	7	base	0.140298	0.203487	0.867303	0.0857266	-0.200048
PDT8	8	base	-0.00931901	-0.677614	-0.0587116	-0.521872	-0.0609925
PDT8	9	base	0.362326	-0.515173	0.564102	-0.400732	0.172869
PDT8	10	base	-0.247734	-0.879657	0.533487	-0.333604	-0.312103
PDT8	11	base	0.117711	-0.841594	-0.803792	-0.168191	0.00831734
PDT8	12	base	-0.247734	-1.09308	1.1061	-0.631413	-0.34023
PDT8	13	base	-0.132702	-1.03275	0.22433	-0.345141	-0.312103
PDT8	14	base	-0.315493	-0.589957	0.746659	0.0125808	0.227439
PDT8	15	base	-0.0627536	-0.341925	0.22433	-0.103282	0.268254
PDT8	16	base	0.424608	-0.317316	0.594662	-0.0231844	-0.538411
PDT8	17	base	0.213807	0.720662	0.564102	1.16831	-0.538411
PDT8	18	base	0.0724503	0.369724	0.716366	0.497921	-0.50996
PDT8	19	base	0.140298	0.274927	-0.0587116	0.596869	-0.34023
PDT8	20	base	0.140298	0.487496	-0.314249	1.01946	-0.345591
PDT8	21	ramp	0.0270706	0.420671	-0.770721	0.617814	-0.345591
PDT8	22	ramp	-0.629493	0.0356371	-0.122243	0.126047	-0.242096
PDT8	23	ramp	-0.407745	0.32239	-0.508408	0.55966	-0.0142984
PDT8	24	ramp	-0.550446	0.674279	-0.573615	1.04823	0.0309036
PDT8	25	ramp	-0.716127	0.743807	-0.411056	1.08348	-0.0709673
PDT8	26	ramp	-0.621061	0.651041	-0.122243	0.854309	0.0632097
PDT8	27	ramp	-0.687201	0.598956	-0.25001	1.20196	-0.255985
PDT8	28	ramp	-0.557494	0.674279	0.625168	0.922897	0.0872406
PDT8	29	ramp	0.076079	1.30217	-0.671887	1.77934	-0.322538
PDT8	30	ramp	-0.372162	0.557776	0.441319	1.24325	-0.207734
PDT8	31	ramp	0.241222	0.586345	0.255496	1.14422	-0.162025
PDT8	32	ramp	-0.188662	0.801534	-0.0587116	1.17548	-0.438108
PDT8	33	ramp	-0.247734	1.60114	-0.0587116	2.00943	-0.391788
PDT8	34	ramp	-0.230836	1.26777	0.177477	1.76796	-0.813204
PDT8	35	ramp	-0.315493	1.39075	0.410486	2.07623	-1.01583
PDT8	36	ramp	0.117513	0.996379	0.957237	1.6935	-1.06385
PDT8	37	ramp	-0.1186	1.08732	0.987112	1.6799	-1.19661
PDT8	38	ramp	-0.629493	1.1665	0.776899	1.92197	-1.22085
PDT8	39	ramp	-0.429017	-0.219228	0.776899	-0.0220854	-1.42942
PDT8	40	ramp	-0.315493	0.179607	0.255496	0.702848	-0.72449
PDT8	41	ramp	0.186349	0.119765	0.594662	0.470857	-1.02937
PDT8	42	ramp	-0.508215	0.164911	0.867303	0.40218	-0.753296
PDT8	43	ramp	0.297581	-0.121694	0.00458775	0.401547	-0.767717
PDT8	44	ramp	0.377648	0.263041	0.927311	1.01851	-0.796595
PDT8	45	ramp	0.513007	-1.33002	1.31237	-0.621248	-0.985485
PDT8	46	ramp	0.185382	-0.515173	1.22427	0.1936	-0.695732
PDT8	47	ramp	0.754018	-0.492768	1.40003	0.223294	-0.738887
PDT8	48	ramp	0.7828	-1.29096	0.746659	-0.698374	-0.78215
PDT8	49	ramp	0.186349	-0.905079	1.1061	-0.0675886	-1.0001
PDT8	50	ramp	0.350448	-0.981569	1.42915	-0.108808	-0.467371
PDT8	51	ramp	0.350448	-0.841594	1.16529	-0.11129	-0.825521
PDT8	52	ramp	0.934378	-0.57747	1.34164	0.177999	-0.519469
PDT8	53	ramp	0.57494	-0.453099	1.04671	-0.00545189	-0.710105
PDT8	54	ramp	1.55939	-0.638123	1.63164	-0.385625	-0.72449
PDT8	55	ramp	0.833615	0.504078	0.867303	0.715044	-0.453198
PDT8	56	ramp	0.56393	-0.734423	0.802549	-0.0752166	-0.601214
PDT8	57	ramp	1.2003	-0.492359	0.807086	0.195252	-0.624045
PDT8	58	ramp	0.780591	-0.930538	0.927311	-0.349532	-0.552654
PDT8	59	ramp	0.978599	-1.63249	1.63164	-1.24082	-0.200048
PDT8	60	ramp	0.912848	-1.13557	1.95924	-0.673901	-0.214015
PDT8	61	ramp	0.539952	-0.938668	1.86019	-0.727702	-0.227994
PDT8	62	ramp	0.620537	-0.891571	1.45822	-0.104178	-0.612923
PDT8	63	ramp	0.780591	-1.17902	1.83178	-0.759386	-0.255985
PDT8	64	ramp	0.727404	-1.034	2.36365	-0.684203	-0.681371
PDT8	65	ramp	0.807123	-0.970056	1.77484	-0.21123	-0.636366
PDT8	66	ramp	0.965469	0.298675	1.48725	0.537318	-0.255985
PDT8	67	ramp	0.727404	-0.182589	1.91686	-0.103424	-0.652684
PDT8	68	ramp	1.20816	1.83074	1.97334	2.27343	-0.710105
PDT8	69	ramp	1.20816	-0.981569	2.79921	-1.05858	-0.912591
PDT8	70	ramp	0.449015	-0.968819	2.05772	-1.07301	-0.581175
PDT8	71	ramp	0.763214	-1.55415	1.86881	-1.57586	-0.927145
PDT8	72	ramp	0.704325	-0.921533	1.86019	-1.01018	-1.28017
PDT8	73	ramp	0.780591	-1.15619	1.57403	-1.2332	-0.767717
PDT8	74	ramp	0.886477	-0.765718	2.55556	-0.80188	-1.33971
PDT8	75	ramp	0.833615	-1.00896	1.80333	-0.839431	-1.13614
PDT8	76	ramp	1.12238	-0.765718	1.45822	-0.774595	-0.860668
PDT8	77	ramp	0.807123	-0.133856	1.45822	0.271789	-1.06385
PDT8	78	ramp	0.833615	-0.690173	1.22427	-0.228502	-1.41606
PDT8	79	ramp	0.727404	-0.0852597	2.00151	0.0154356	-0.854496
PDT8	80	ramp	0.807123	-0.62747	1.74629	-0.604423	-1.36956
PDT8	81	hold	0.886477	0.0476804	1.88855	0.327923	-1.41443
PDT8	82	hold	1.53398	-0.194691	2.1417	0.295062	-1.17239
PDT8	83	hold	0.727404	-0.140608	1.83178	0.394171	-1.20873
PDT8	84	hold	0.860066	-0.702741	2.30843	-0.522104	-1.35482
PDT8	85	hold	0.593717	-0.490317	1.74629	-0.127802	-0.955987
PDT8	86	hold	0.939178	-1.15635	1.77484	-0.633108	-0.840002
PDT8	87	hold	0.886477	-0.690173	1.40003	-0.452904	-1.25047
PDT8	88	hold	1.40641	-0.502741	0.564102	-0.185874	-0.869001
PDT8	89	hold	0.886477	-0.803614	1.31237	-0.291903	-1.38451
PDT8	90	hold	0.833615	-0.0731319	1.38545	0.289383	-1.48984
PDT8	91	hold	0.780591	0.604471	0.625168	1.41849	-1.4038
PDT8	92	hold	0.860066	0.0837603	1.04671	0.742967	-1.57996
PDT8	93	hold	0.754018	0.251146	1.77484	0.726853	-1.51958
PDT8	94	hold	0.807123	0.264949	0.927311	0.365644	-1.44062
PDT8	95	hold	0.780591	0.510954	1.07643	1.19856	-1.42834
PDT8	96	hold	1.35511	0.298675	1.74629	0.858832	-1.13614
PDT8	97	hold	1.03102	-0.0162033	1.34164	0.487608	-1.20603
PDT8	98	hold	1.01793	0.49732	-0.25001	0.916954	-1.59509
PDT8	99	hold	0.965469	0.367794	1.13572	0.787428	-1.56485
PDT8	100	hold	1.0441	0.215414	0.852268	0.350878	-1.86965
PDT8	101	hold	0.700749	0.13175	2.1696	0.414459	-1.79294
PDT8	102	hold	0.65181	-0.690173	0.957237	-0.396042	-1.28017
PDT8	103	hold	1.14839	-0.602452	0.533487	0.156373	-1.57996
PDT8	104	hold	1.14839	-0.602452	1.26838	0.199244	-1.57996
PDT8	105	hold	1.38078	-0.231459	0.987112	0.427747	-1.53466
PDT8	106	hold	1.432	0.0356371	0.533487	0.624036	-1.46521
PDT8	107	hold	1.23914	-0.57747	1.22427	0.0109288	-1.45942
PDT8	108	hold	1.09633	-1.10981	1.74629	-0.676174	-1.29504
PDT8	109	hold	1.03102	-0.552524	1.57403	-0.588686	-1.48948
PDT8	110	hold	1.2003	-0.981569	1.01693	-0.742927	-0.970882
PDT8	111	hold	1.19967	-0.589957	1.1061	-0.598833	-1.08806
PDT8	112	hold	0.886477	-0.968798	0.867303	-0.922975	-1.77764
PDT8	113	hold	0.566855	-0.639992	0.594662	0.019214	-1.68612
PDT8	114	hold	0.727404	-1.25198	0.594662	-0.846335	-1.35463
PDT8	115	hold	0.350448	-1.20015	0.807086	-1.11319	-1.54974
PDT8	116	hold	0.268593	-0.564993	1.48725	-0.0189395	-1.64054
PDT8	117	hold	0.486019	-1.23901	0.987112	-0.875264	-1.42942
PDT8	118	hold	0.295921	-0.917804	1.04671	-0.329405	-1.53466
PDT8	119	hold	-0.571977	-0.968798	1.51622	-0.422744	-1.3426
PDT8	120	hold	0.158847	-0.905079	1.1948	-0.362219	-1.4038
PDT8	121	AE	0.513007	-0.552524	0.655621	0.0358746	-1.37929
PDT8	122	AE	0.103712	-0.892363	0.502819	-0.528621	-0.920181
PDT8	123	AE	-0.174627	-0.679565	0.22433	-0.179376	-0.84879
PDT8	124	AE	0.593717	-0.892363	2.25303	-0.495532	-1.31818
PDT8	125	AE	0.323206	-0.502741	1.26838	-0.265472	-0.944043
PDT8	126	AE	0.377648	-1.16137	0.39505	-1.16072	-1.00384
PDT8	127	AE	0.45899	-1.29096	0.487464	-1.51692	-0.589512
PDT8	128	AE	0.620537	-1.0584	0.317658	-0.832472	-0.896351
PDT8	129	AE	0.860066	-0.816265	0.00458775	-0.6053	-0.825521
PDT8	130	AE	-0.247734	-1.47402	-0.378727	-1.27688	-1.17646
PDT8	131	AE	0.350448	-1.55307	0.0991049	-1.36974	-1.02937
PDT8	132	AE	0.431918	-1.42152	0.286605	-1.32082	-1.54974
PDT8	133	AE	0.131302	-1.53091	0.130496	-1.77035	-0.753296
PDT8	134	AE	0.727404	-1.64576	-0.639068	-1.24011	-1.50452
PDT8	135	AE	0.45899	-0.62747	0.302139	-0.10959	-1.35463
PDT8	136	AE	0.486019	-0.86696	-0.411056	-0.306803	-1.74708
PDT8	137	AE	0.131302	-1.35611	-0.378727	-1.56859	-1.26532
PDT8	138	AE	0.647316	-0.354242	0.564102	-0.0739997	-1.70134
PDT8	139	AE	0.158847	-0.465496	-0.378727	-0.637442	-1.57996
PDT8	140	AE	0.566855	-1.47402	-0.704769	-1.49654	-1.46521
PDT8	141	AE	0.431918	-0.816265	0.130496	-0.660522	-1.60109
PDT8	142	AE	-0.247734	-0.943282	-0.443446	-1.00669	-1.58869
PDT8	143	AE	-0.774125	-0.341925	0.348656	-0.323473	-1.6135
PDT8	144	AE	0.620537	-0.879657	-0.770721	-1.28002	-1.54974
PDT8	145	AE	0.350448	-0.943282	0.379599	-1.03389	-1.07337
PDT8	146	AE	0.0484014	-0.8209	-0.540981	-0.809056	-1.52684
PDT8	147	AE	-0.259009	-0.158205	1.1061	0.0804379	-1.36705
PDT8	148	AE	-0.54329	-0.121694	0.255496	-0.232593	-1.52684
PDT8	149	AE	0.513007	-0.968798	0.193109	-1.23516	-1.3426
PDT8	150	AE	0.0484014	-0.702741	0.807086	-1.04963	-1.28017
PDT8	151	AE	-0.301355	-1.03275	-0.0904482	-1.65855	-1.39946
PDT8	152	AE	-0.00708688	-0.477902	-0.770721	-0.897368	-1.97761
PDT8	153	AE	0.200084	-0.57747	1.01693	-0.766028	-1.54974
PDT8	154	AE	0.103712	-0.305024	0.837221	-1.1133	-2.13302
PDT8	155	AE	-0.202709	-0.330709	0.68602	-0.673546	-1.96214
PDT8	156	AE	0.350448	-0.790973	1.1948	-1.31932	-1.64054
PDT8	157	AE	0.103712	-0.0247058	0.348656	-0.16958	-1.64054
PDT8	158	AE	0.158847	-0.219228	1.07643	-0.404694	-1.45942
PDT8	159	AE	-0.287228	-0.231459	0.987112	0.00718386	-1.97761
PDT8	160	AE	0.241222	-0.493496	0.51816	-0.282531	-1.54974
PDT9	1	base	0.692251	0.0949018	-0.908327	-0.597349	-1.60058
PDT9	2	base	0.0263092	0.0569238	-0.454689	0.0306147	-0.480999
PDT9	3	base	0.0043948	-0.580379	0.00701083	-0.584774	0.00261603
PDT9	4	base	-0.105595	-0.486925	0.0229383	-0.38133	0.128533
PDT9	5	base	0.735292	-0.301517	0.0229383	-1.03681	-0.712353
PDT9	6	base	-0.15351	-0.510241	-0.33809	-0.356732	-0.184581
PDT9	7	base	-0.227396	-0.46364	0.248825	-0.236244	0.476221
PDT9	8	base	-0.428575	-0.175191	-0.0312814	0.253385	0.397294
PDT9	9	base	0.0911499	0.119784	-0.0095731	0.0286345	-0.100723
PDT9	10	base	0.416234	0.0828288	0.0661922	-0.333406	-0.350042
PDT9	11	base	0.183945	-0.324584	0.618874	-0.50853	0.434928
PDT9	12	base	-0.020857	0.243084	-0.0530169	0.263941	-0.0321599
PDT9	13	base	0.383948	0.0690608	-0.151166	-0.314887	-0.535114
PDT9	14	base	0.0845399	0.298841	0.227438	0.214301	0.142899
PDT9	15	base	-0.301937	0.640579	0.0553888	0.942516	0.357326
PDT9	16	base	-0.294197	0.397078	0.124182	0.691275	0.418379
PDT9	17	base	-0.275409	0.153499	0.0553888	0.428908	0.330798
PDT9	18	base	-0.294197	0.27656	0.418972	0.570756	0.713169
PDT9	19	base	-0.251776	0.431928	0.408387	0.683703	0.660162
PDT9	20	base	-0.327694	-0.0896824	-0.393454	0.238011	-0.0657609
PDT9	21	ramp	-0.541359	-0.0725141	0.184586	0.468845	0.725945
PDT9	22	ramp	-0.160853	0.00566866	0.201424	0.166522	0.362277
PDT9	23	ramp	-0.171926	-0.109307	0.184586	0.0626194	0.356512
PDT9	24	ramp	-0.205187	0.34725	0.350521	0.552437	0.555708
PDT9	25	ramp	0.0591288	0.119985	0.152927	0.0608559	0.0937981
PDT9	26	ramp	0.080974	0.298841	0.344738	0.217867	0.263764
PDT9	27	ramp	-0.194093	0.332208	0.461249	0.526301	0.655342
PDT9	28	ramp	-0.552678	0.442972	0.334107	0.995651	0.886786
PDT9	29	ramp	-0.149787	0.46504	0.376592	0.614828	0.526379
PDT9	30	ramp	-0.484875	0.562105	0.259508	1.04698	0.744384
PDT9	31	ramp	-0.294197	0.553032	0.671098	0.847229	0.965295
PDT9	32	ramp	-0.127677	0.391063	0.344738	0.51874	0.472415
PDT9	33	ramp	-0.216288	0.442972	0.312826	0.65926	0.529114
PDT9	34	ramp	-0.372457	0.0860042	0.691944	0.458461	1.0644
PDT9	35	ramp	-0.422564	0.052158	0.660054	0.474722	1.08262
PDT9	36	ramp	-0.183006	0.520088	0.195309	0.703093	0.378315
PDT9	37	ramp	-0.484875	0.0747295	0.397795	0.559605	0.88267
PDT9	38	ramp	-0.260764	0.709662	0.141627	0.970426	0.402392
PDT9	39	ramp	-0.271901	0.792728	0.524445	1.06463	0.796346
PDT9	40	ramp	-0.183006	0.57496	0.280855	0.757966	0.463861
PDT9	41	ramp	-0.394883	0.889838	-0.173053	1.28472	0.22183
PDT9	42	ramp	-0.417401	0.651491	-0.0312814	1.06889	0.38612
PDT9	43	ramp	-0.394883	0.0634474	-0.0638949	0.45833	0.330988
PDT9	44	ramp	-0.372457	-0.0725141	-0.683885	0.299943	-0.311428
PDT9	45	ramp	-0.338849	0.398752	-0.842859	0.737601	-0.50401
PDT9	46	ramp	-0.216288	0.564	-0.82011	0.780288	-0.603822
PDT9	47	ramp	-0.666277	0.911344	-0.549423	1.57762	0.116854
PDT9	48	ramp	-0.473601	0.153499	-0.877039	0.627099	-0.403439
PDT9	49	ramp	-0.394883	0.173395	-0.594244	0.568278	-0.199362
PDT9	50	ramp	-0.338874	0.175939	-0.854245	0.514812	-0.515371
PDT9	51	ramp	-0.58668	-0.266973	-0.661695	0.319707	-0.0750152
PDT9	52	ramp	-0.160853	-0.163752	-0.504717	-0.00289882	-0.343864
PDT9	53	ramp	-0.00657279	0.27656	-0.393454	0.283132	-0.386882
PDT9	54	ramp	-0.338874	-0.0710458	-0.404549	0.267828	-0.065675
PDT9	55	ramp	-0.361255	-0.409855	-1.32764	-0.0486	-0.966381
PDT9	56	ramp	-0.372457	-0.773049	-1.43331	-0.400592	-1.06085
PDT9	57	ramp	-0.666277	0.25425	-1.43331	0.920527	-0.76703
PDT9	58	ramp	-0.694231	-0.301517	-1.35106	0.392715	-0.656832
PDT9	59	ramp	-0.260764	-0.0317951	-1.23425	0.228969	-0.973481
PDT9	60	ramp	-0.0505128	-0.186637	-1.43331	-0.136124	-1.38279
PDT9	61	ramp	-0.116473	-0.0270748	-1.31593	0.0893985	-1.19946
PDT9	62	ramp	-0.654883	0.0193917	-0.854245	0.674275	-0.199362
PDT9	63	ramp	-0.43982	-0.107345	-1.06048	0.332475	-0.620663
PDT9	64	ramp	-0.484875	0.500068	-1.88672	0.984943	-1.40185
PDT9	65	ramp	-0.271901	0.0634474	-1.73027	0.335349	-1.45837
PDT9	66	ramp	-0.105595	0.413176	-1.75425	0.518771	-1.64865
PDT9	67	ramp	-0.632119	0.287704	-1.58709	0.919823	-0.954971
PDT9	68	ramp	-0.861122	-0.0725141	-1.53963	0.788607	-0.678505
PDT9	69	ramp	-0.654883	0.398752	-1.23425	1.05364	-0.579362
PDT9	70	ramp	-0.564005	-0.0752671	-1.52778	0.488738	-0.963776
PDT9	71	ramp	-0.316521	0.298841	-1.22261	0.615361	-0.906086
PDT9	72	ramp	-0.205187	0.376599	-0.934157	0.581786	-0.72897
PDT9	73	ramp	-0.567656	0.0747295	-2.25361	0.642386	-1.68595
PDT9	74	ramp	-0.390259	-0.382389	-1.57014	0.00787028	-1.17988
PDT9	75	ramp	-0.120371	-0.209552	-1.55148	-0.089181	-1.43111
PDT9	76	ramp	-0.723357	-0.00120156	-1.22261	0.722155	-0.49925
PDT9	77	ramp	-0.632119	0.651491	-1.32764	1.28361	-0.695517
PDT9	78	ramp	-0.677678	0.654512	-1.79028	1.33219	-1.1126
PDT9	79	ramp	-0.757695	0.408343	-1.61087	1.16604	-0.853176
PDT9	80	ramp	-0.976769	0.447644	-1.44509	1.42441	-0.468319
PDT9	81	hold	-1.32975	0.198349	-1.86256	1.5281	-0.532811
PDT9	82	hold	-1.31658	0.343317	-1.35106	1.6599	-0.034481
PDT9	83	hold	-0.884189	0.13103	-0.549423	1.01522	0.334767
PDT9	84	hold	-0.872652	0.168636	-1.53963	1.04129	-0.666975
PDT9	85	hold	-0.976769	0.0408612	-1.75498	1.01763	-0.778213
PDT9	86	hold	-1.02324	0.321093	-2.22277	1.34434	-1.19952
PDT9	87	hold	-0.968271	0.147473	-1.85049	1.11574	-0.882222
PDT9	88	hold	-0.930417	0.889838	-1.92303	1.82025	-0.992613
PDT9	89	hold	-0.988376	0.760237	-1.58709	1.74861	-0.598714
PDT9	90	hold	-0.723357	0.398752	-2.24092	1.12211	-1.51756
PDT9	91	hold	-0.654883	0.243084	-2.13022	0.897968	-1.47534
PDT9	92	hold	-0.428575	-0.0384235	-2.26562	0.390152	-1.83704
PDT9	93	hold	-0.451073	0.445479	-1.93393	0.896553	-1.48285
PDT9	94	hold	-0.780626	0.354418	-2.16704	1.13504	-1.38642
PDT9	95	hold	-0.757695	0.716821	-2.05681	1.47452	-1.29912
PDT9	96	hold	-1.17516	0.640579	-1.35106	1.81574	-0.175903
PDT9	97	hold	-0.849599	-1.15195	-1.63468	-0.302353	-0.785085
PDT9	98	hold	-1.16343	-0.452009	-1.89882	0.711417	-0.73539
PDT9	99	hold	-1.05542	-0.983285	-2.52698	0.0721361	-1.47156
PDT9	100	hold	-1.24036	-0.506388	-2.69094	0.733974	-1.45058
PDT9	101	hold	-0.838084	0.13103	-2.32095	0.969114	-1.48286
PDT9	102	hold	-1.09319	-0.388237	-1.97156	0.704957	-0.878364
PDT9	103	hold	-1.35212	-0.27848	-1.92207	1.07364	-0.569948
PDT9	104	hold	-1.39961	-0.452009	-1.88144	0.947606	-0.48183
PDT9	105	hold	-0.976769	-0.301517	-1.68544	0.675252	-0.708675
PDT9	106	hold	-0.82395	-0.232497	-1.73027	0.591453	-0.906317
PDT9	107	hold	-1.13998	-0.0957508	-1.77967	1.04423	-0.639685
PDT9	108	hold	-1.37585	-0.0985322	-1.49229	1.27732	-0.116442
PDT9	109	hold	-1.12583	-0.213998	-1.31593	0.911831	-0.190106
PDT9	110	hold	-1.21041	0.287704	-1.31593	1.49811	-0.105528
PDT9	111	hold	-0.816101	-0.27848	-1.40977	0.537622	-0.593668
PDT9	112	hold	-1.18132	-0.138565	-0.991464	1.04276	0.189858
PDT9	113	hold	-0.838084	-0.186637	-1.22737	0.651448	-0.389289
PDT9	114	hold	-1.08009	-0.243981	-1.71469	0.836109	-0.6346
PDT9	115	hold	-1.02324	-0.46364	-1.53111	0.559605	-0.507862
PDT9	116	hold	-0.462333	-0.382389	-2.04461	0.0799447	-1.58227
PDT9	117	hold	-1.41922	-0.266973	-2.36476	1.15224	-0.945542
PDT9	118	hold	-1.42073	0.231911	-2.19163	1.65264	-0.7709
PDT9	119	hold	-1.4711	-0.0287563	-2.40139	1.44235	-0.930282
PDT9	120	hold	-0.674933	1.20966	-2.55912	1.88459	-1.88419
PDT9	121	AE	-1.13457	0.13103	-2.42701	1.2656	-1.29244
PDT9	122	AE	-0.620748	1.08854	-1.94728	1.70928	-1.32653
PDT9	123	AE	-0.723357	0.0860042	-2.06902	0.809361	-1.34567
PDT9	124	AE	-0.632119	0.0069265	-1.76625	0.639045	-1.13413
PDT9	125	AE	-1.19865	0.198349	-1.55148	1.397	-0.35283
PDT9	126	AE	-0.858369	0.029557	-1.43331	0.887926	-0.574938
PDT9	127	AE	-1.12921	0.542058	-1.76625	1.67127	-0.637033
PDT9	128	AE	-1.05818	0.41691	-1.59898	1.47509	-0.540793
PDT9	129	AE	-1.17516	-0.243981	-1.81434	0.931178	-0.639177
PDT9	130	AE	-0.918849	-0.440386	-1.99587	0.478462	-1.07702
PDT9	131	AE	-0.999991	-0.851905	-2.04639	0.148087	-1.0464
PDT9	132	AE	-1.48154	-0.959324	-2.08125	0.522217	-0.599705
PDT9	133	AE	-1.4711	-0.733326	-3.06216	0.737778	-1.59106
PDT9	134	AE	-1.48616	-0.359244	-2.86916	1.12691	-1.383
PDT9	135	AE	-1.08004	-0.762691	-2.22859	0.317346	-1.14855
PDT9	136	AE	-0.941993	-0.0838925	-2.00804	0.858101	-1.06605
PDT9	137	AE	-1.29293	0.360359	-2.14249	1.65329	-0.849554
PDT9	138	AE	-0.999991	-0.089116	-2.51454	0.910875	-1.51455
PDT9	139	AE	-1.21485	0.57496	-2.46447	1.78981	-1.24962
PDT9	140	AE	-1.17516	0.321093	-1.95941	1.49625	-0.784253
PDT9	141	AE	-1.1118	-0.0319886	-2.45197	1.07981	-1.34017
PDT9	142	AE	-1.03488	-0.301517	-2.88196	0.733367	-1.84708
PDT9	143	AE	-0.918849	-1.17618	-2.62642	-0.257334	-1.70757
PDT9	144	AE	-1.14087	-0.359244	-2.38963	0.781628	-1.24876
PDT9	145	AE	-0.858758	-1.12776	-2.24092	-0.268999	-1.38216
PDT9	146	AE	-1.04653	-0.382389	-2.46447	0.664141	-1.41794
PDT9	147	AE	-0.895735	-0.27848	-2.25326	0.617255	-1.35753
PDT9	148	AE	-0.93075	-0.163752	-2.19163	0.766998	-1.26088
PDT9	149	AE	-1.36398	-0.27848	-1.88672	1.0855	-0.522742
PDT9	150	AE	-1.4711	-0.405564	-1.74225	1.06554	-0.271148
PDT9	151	AE	-1.43532	-0.498579	-1.99587	0.936744	-0.56055
PDT9	152	AE	-0.907977	-0.269051	-1.65853	0.638925	-0.750554
PDT9	153	AE	-1.02324	-0.301517	-1.59898	0.721728	-0.575732
PDT9	154	AE	-0.734351	-0.393973	-2.04461	0.340378	-1.31026
PDT9	155	AE	-0.769157	-0.382389	-0.979987	0.386768	-0.210831
PDT9	156	AE	-1.25752	-0.347683	-1.07201	0.909833	0.185502
PDT9	157	AE	-1.08152	-0.301517	-1.65853	0.779999	-0.577015
PDT9	158	AE	-0.632119	-0.243981	-1.94728	0.388138	-1.31516
PDT9	159	AE	-0.692473	0.0972716	-1.76625	0.789745	-1.07377
PDT9	160	AE	-0.953577	-0.25223	-1.21098	0.701347	-0.257398
PDT10	1	base	-2.60891	-0.100488	1.35459	2.50842	2.71246
PDT10	2	base	-2.35524	0.62862	-0.250825	2.98386	2.13996
PDT10	3	base	-1.3168	0.659675	1.88575	1.97648	1.15876
PDT10	4	base	-1.13984	0.0529363	2.6042	1.19278	0.758272
PDT10	5	base	0.313465	-0.0137304	2.70245	-0.327195	-0.492011
PDT10	6	base	0.5546	-0.163896	3.23984	-0.718496	-0.696488
PDT10	7	base	0.61912	-0.0686805	-0.174883	-0.6878	-1.11244
PDT10	8	base	0.620141	0.0831014	1.25831	-0.537039	-1.07613
PDT10	9	base	0.270205	-0.0877301	-0.585479	-0.357935	-0.59617
PDT10	10	base	0.521232	-0.0466533	-1.50131	-0.567886	-0.526335
PDT10	11	base	0.648918	-0.216083	-1.45889	-0.865001	-0.303356
PDT10	12	base	0.132655	-0.410106	-1.43326	-0.542762	0.0069649
PDT10	13	base	0.680518	0.107947	-0.9849	-0.572571	-0.631207
PDT10	14	base	0.440105	0.0303137	-1.65039	-0.409792	-0.165897
PDT10	15	base	0.132655	0.0573906	-1.46245	-0.0752649	0.132612
PDT10	16	base	0.295469	-0.0292667	-1.72975	-0.324735	0.0767758
PDT10	17	base	0.349401	-0.150633	-1.17994	-0.500034	-0.26391
PDT10	18	base	0.286464	-0.223867	-0.518461	-0.510331	-0.146843
PDT10	19	base	0.376305	0.0524545	-0.790299	-0.32385	-0.0753045
PDT10	20	base	0.651886	-0.197296	-0.807431	-0.849182	-0.413466
PDT10	21	ramp	0.483502	0.00550311	-0.577126	-0.477999	-0.352892
PDT10	22	ramp	0.510198	0.115227	0.0942828	-0.394971	-0.497144
PDT10	23	ramp	0.438917	0.163143	-0.151519	-0.275774	-0.416792
PDT10	24	ramp	0.510198	0.382494	-0.21766	-0.127704	-0.397621
PDT10	25	ramp	0.536853	0.22256	-0.286692	-0.314293	-0.355629
PDT10	26	ramp	0.340424	0.189012	0.110546	-0.151412	-0.291113
PDT10	27	ramp	0.5546	0.37152	-0.201101	-0.18308	-0.514346
PDT10	28	ramp	0.434323	0.337236	-0.135023	-0.0970876	-0.421499
PDT10	29	ramp	0.57761	0.310376	-0.135023	-0.267234	-0.501157
PDT10	30	ramp	0.473557	0.101274	1.85638	-0.372283	-0.279976
PDT10	31	ramp	0.483502	0.0278874	1.42485	-0.455615	-0.616237
PDT10	32	ramp	0.241368	0.0477912	0.575658	-0.193576	-0.110757
PDT10	33	ramp	0.625407	0.131566	1.13618	-0.493841	-0.548954
PDT10	34	ramp	0.647796	0.206141	1.73841	-0.441656	-0.743968
PDT10	35	ramp	0.57486	0.207968	1.90041	-0.366892	-0.808542
PDT10	36	ramp	0.241368	0.431921	0.951347	0.190554	-0.865989
PDT10	37	ramp	0.695926	-0.0854253	1.15149	-0.781351	-0.601402
PDT10	38	ramp	0.536853	0.00938027	2.10549	-0.527473	-0.733758
PDT10	39	ramp	0.527973	-0.477832	1.90041	-1.0058	-0.807734
PDT10	40	ramp	0.322456	-0.0947771	2.20555	-0.417233	-0.354829
PDT10	41	ramp	0.447843	-0.0530701	0.729672	-0.500913	-0.534887
PDT10	42	ramp	0.563467	-0.0777367	0.448594	-0.641204	-0.632268
PDT10	43	ramp	0.403166	-0.176244	1.87107	-0.57941	-0.673702
PDT10	44	ramp	0.598889	-0.184411	1.51502	-0.7833	-0.768263
PDT10	45	ramp	0.349401	-0.146811	1.55179	-0.496213	-0.666116
PDT10	46	ramp	0.474594	-0.464616	0.90483	-0.93921	-0.452469
PDT10	47	ramp	0.313465	-0.0231202	0.662463	-0.336585	-0.608846
PDT10	48	ramp	0.25942	-0.0109326	0.670347	-0.270353	-0.765228
PDT10	49	ramp	0.563467	-0.25253	1.99645	-0.815997	-0.787947
PDT10	50	ramp	0.205206	-0.0645325	3.04859	-0.269739	-0.337941
PDT10	51	ramp	0.367341	-0.447957	2.56404	-0.815299	-0.684056
PDT10	52	ramp	0.545729	-0.270069	1.74385	-0.815798	-0.899475
PDT10	53	ramp	0.704721	-0.395819	0.753548	-1.10054	-0.874095
PDT10	54	ramp	0.361366	-0.137439	1.42108	-0.498805	-0.622681
PDT10	55	ramp	0.442538	-0.289334	1.55731	-0.731872	-0.556981
PDT10	56	ramp	0.196154	-0.15887	1.03893	-0.355024	-0.420634
PDT10	57	ramp	-0.0684405	-0.276288	2.39422	-0.207848	-0.183658
PDT10	58	ramp	0.385263	-0.279703	1.10631	-0.664966	-0.607169
PDT10	59	ramp	0.0962659	-0.0509373	1.10797	-0.147203	-0.128639
PDT10	60	ramp	0.168969	-0.327468	1.84354	-0.496436	-0.587712
PDT10	61	ramp	0.358374	-0.0204317	1.90165	-0.378805	-0.399846
PDT10	62	ramp	-0.142149	-0.338298	1.5898	-0.196149	0.103244
PDT10	63	ramp	0.412111	0.004712	-0.135023	-0.407399	-0.417213
PDT10	64	ramp	-0.0592489	-0.260634	0.352681	-0.201385	0.180845
PDT10	65	ramp	0.0871565	-0.354986	2.03957	-0.442142	-0.229044
PDT10	66	ramp	0.11447	-0.331909	1.83702	-0.446379	-0.185645
PDT10	67	ramp	0.0871565	-0.336107	1.71832	-0.423263	-0.0831781
PDT10	68	ramp	0.322456	-0.486187	1.61996	-0.808643	-0.319803
PDT10	69	ramp	0.0770903	-0.234449	1.67939	-0.31154	-0.273996
PDT10	70	ramp	-0.0133641	-0.0441036	1.3125	-0.0307395	-0.238735
PDT10	71	ramp	-0.225449	0.242849	1.49252	0.468297	0.229427
PDT10	72	ramp	-0.123693	-0.155636	1.69837	-0.0319433	-0.388328
PDT10	73	ramp	0.00495588	-0.319381	2.03438	-0.324337	-0.1194
PDT10	74	ramp	0.501304	-0.383548	1.56413	-0.884852	-0.588348
PDT10	75	ramp	-0.327806	-0.573207	1.00944	-0.245401	0.386169
PDT10	76	ramp	-0.2626	-0.301137	1.57904	-0.038537	0.257497
PDT10	77	ramp	-0.225449	-0.276931	1.43717	-0.0514819	0.411914
PDT10	78	ramp	0.304469	-0.842549	2.30282	-1.14702	-0.409775
PDT10	79	ramp	0.178035	-0.546477	2.10443	-0.724512	-0.246836
PDT10	80	ramp	-0.421387	-0.503604	2.03102	-0.082217	0.452579
PDT10	81	hold	-0.123693	-0.798774	2.40602	-0.675082	-0.174536
PDT10	82	hold	0.196154	-0.677481	1.72525	-0.873635	-0.369984
PDT10	83	hold	0.0780424	-0.698214	2.21769	-0.776256	-0.064988
PDT10	84	hold	-0.2719	-0.368531	2.1099	-0.0966311	0.248871
PDT10	85	hold	-0.105256	-0.415552	2.29545	-0.310297	0.190747
PDT10	86	hold	-0.412006	-0.454832	1.87397	-0.0428259	0.282167
PDT10	87	hold	-0.197638	-0.415285	1.79652	-0.217647	0.219763
PDT10	88	hold	0.141741	-1.01609	1.908	-1.15783	-0.165019
PDT10	89	hold	-0.0408804	-0.95125	0.905846	-0.910369	0.315088
PDT10	90	hold	-0.0960445	-0.417632	0.889296	-0.321588	0.0636716
PDT10	91	hold	0.25942	-0.591638	1.52743	-0.851058	-0.383007
PDT10	92	hold	-0.188377	-0.685525	-0.196716	-0.497148	0.192356
PDT10	93	hold	-0.114472	-0.873089	0.897096	-0.758618	0.218025
PDT10	94	hold	0.0232564	-0.211843	1.56137	-0.2351	-0.139228
PDT10	95	hold	-0.0133641	0.00427957	0.56043	0.0176436	0.0988552
PDT10	96	hold	-0.0868383	-0.544034	0.486838	-0.457195	0.0817361
PDT10	97	hold	-0.132919	-0.605614	0.784579	-0.472696	-0.054805
PDT10	98	hold	-0.346482	-0.236129	0.623005	0.110353	0.35046
PDT10	99	hold	-0.327806	-0.255635	0.680576	0.0721708	0.26812
PDT10	100	hold	0.150822	-0.375679	0.407382	-0.5265	-0.170073
PDT10	101	hold	-0.2626	-0.395567	0.662987	-0.132967	0.302853
PDT10	102	hold	0.394217	-0.652576	0.553796	-1.04679	-0.472137
PDT10	103	hold	-0.151385	-0.563312	1.29822	-0.411927	0.173511
PDT10	104	hold	-0.393259	-0.249603	1.07128	0.143657	0.369982
PDT10	105	hold	-0.0133641	-0.358371	1.54906	-0.345007	0.0354897
PDT10	106	hold	-0.572176	-0.411549	1.49286	0.160627	1.13705
PDT10	107	hold	-0.211291	-0.341681	0.446209	-0.130389	0.458665
PDT10	108	hold	-0.328014	0.0992523	0.638001	0.427266	0.304736
PDT10	109	hold	-0.337142	0.0957002	1.69054	0.432842	0.152172
PDT10	110	hold	-0.0592489	-0.296032	0.0124069	-0.236783	0.261807
PDT10	111	hold	-0.0592489	-0.388811	1.02431	-0.329563	0.135702
PDT10	112	hold	-0.123693	-0.13547	1.8349	-0.0117777	0.0640061
PDT10	113	hold	-0.0868383	-0.328442	-0.668357	-0.241603	-0.0910735
PDT10	114	hold	-0.142149	-0.214315	-0.602953	-0.0721657	0.19146
PDT10	115	hold	-0.00420167	-0.432074	-0.523833	-0.427872	-0.038281
PDT10	116	hold	-0.281205	-0.201095	0.748924	0.08011	0.16329
PDT10	117	hold	-0.234729	-0.218083	0.0910443	0.0166457	0.111142
PDT10	118	hold	-0.142149	0.232407	0.0914292	0.374556	0.371611
PDT10	119	hold	-0.142149	0.28004	0.616463	0.422189	0.245702
PDT10	120	hold	-0.151385	-0.0511835	0.666625	0.100202	0.128107
PDT10	121	AE	-0.0133641	0.184418	0.686079	0.197782	0.0536178
PDT10	122	AE	0.141741	-0.269748	1.11596	-0.411489	0.398543
PDT10	123	AE	0.241368	-0.251164	1.69653	-0.492532	0.404212
PDT10	124	AE	-0.0592489	-0.0668842	1.45746	-0.00763526	-0.220513
PDT10	125	AE	0.223296	-0.0448817	1.29651	-0.268178	-0.857335
PDT10	126	AE	-0.0500622	-0.112113	1.81706	-0.0620513	-0.359381
PDT10	127	AE	0.545729	0.603395	0.966825	0.0576657	-0.669316
PDT10	128	AE	0.367341	0.220011	1.24832	-0.147331	-0.656334
PDT10	129	AE	0.0232564	0.380006	2.11891	0.35675	-0.46993
PDT10	130	AE	0.607733	0.352035	1.55993	-0.255698	-1.34569
PDT10	131	AE	0.0323995	0.631117	0.951603	0.598717	-0.77036
PDT10	132	AE	-0.05833	-0.0756078	1.53553	-0.0172777	-0.793715
PDT10	133	AE	0.304469	0.0966558	1.35932	-0.207813	-0.741828
PDT10	134	AE	-0.0317034	0.0680639	0.0942828	0.0997674	-0.377739
PDT10	135	AE	-0.142149	-0.118115	1.46573	0.0240347	-0.64518
PDT10	136	AE	0.0962659	-0.366578	1.05408	-0.462844	-0.219853
PDT10	137	AE	0.474594	-0.164624	0.906323	-0.639219	-1.45109
PDT10	138	AE	-0.0592489	-0.526682	0.559826	-0.467433	-0.57479
PDT10	139	AE	0.5546	0.1252	1.50696	-0.4294	-1.40665
PDT10	140	AE	0.792423	0.380006	1.57303	-0.412416	-1.81702
PDT10	141	AE	0.421051	0.136083	1.27071	-0.284968	-1.42639
PDT10	142	AE	0.0323995	0.139306	1.57179	0.106906	-1.41717
PDT10	143	AE	-0.151385	-0.00841255	2.00371	0.142972	-1.18428
PDT10	144	AE	-0.0592489	-0.123765	0.772039	-0.0645156	-0.817942
PDT10	145	AE	-0.346482	-0.162387	0.928435	0.184095	-0.400957
PDT10	146	AE	0.438917	-0.114122	2.09648	-0.55304	-1.23478
PDT10	147	AE	0.150822	-0.220346	1.16429	-0.371168	-1.28172
PDT10	148	AE	-0.00420167	-0.143065	1.66092	-0.138863	-0.943492
PDT10	149	AE	0.214253	-0.0467779	1.22203	-0.261031	-1.10449
PDT10	150	AE	-0.225449	-0.22023	1.1613	0.00521897	-0.88607
PDT10	151	AE	0.250396	-0.338548	1.31152	-0.588944	-1.68442
PDT10	152	AE	0.159898	-0.220482	1.46514	-0.380379	-1.16523
PDT10	153	AE	-0.290515	-0.126629	1.92306	0.163886	-0.782317
PDT10	154	AE	0.0780424	-0.0371786	2.34898	-0.115221	-1.20894
PDT10	155	AE	0.465682	-0.0852284	2.53369	-0.55091	-1.83079
PDT10	156	AE	0.340424	-0.19141	1.9201	-0.531834	-1.56852
PDT10	157	AE	0.516305	-0.553422	2.29175	-1.06973	-1.56983
PDT10	158	AE	0.159898	-0.220061	2.86503	-0.379959	-1.098
PDT10	159	AE	-0.610079	0.134705	3.23603	0.744784	-0.559633
PDT10	160	AE	-0.40263	0.0547708	3.01247	0.457401	-0.699209
PDT11	1	base	2.04728	-2.60396	1.35459	-4.65124	-0.692692
PDT11	2	base	-0.32965	-1.67641	-0.250825	-1.34676	0.0788245
PDT11	3	base	-0.862986	-1.82882	1.88575	-0.965837	2.74873
PDT11	4	base	-0.290705	-1.74377	2.6042	-1.45307	2.89491
PDT11	5	base	-0.180567	-1.24745	2.70245	-1.06688	2.88302
PDT11	6	base	0.0784576	-1.20778	3.23984	-1.28624	3.16139
PDT11	7	base	-0.478942	-1.43926	-0.174883	-0.960318	0.304059
PDT11	8	base	-0.409127	-1.08336	1.25831	-0.674236	1.66744
PDT11	9	base	-0.575598	-0.745523	-0.585479	-0.169926	-0.00988082
PDT11	10	base	-0.0890193	-0.540608	-1.50131	-0.451588	-1.41229
PDT11	11	base	-0.26482	-0.287917	-1.45889	-0.023097	-1.19407
PDT11	12	base	-0.123069	1.6365	-1.43326	1.75957	-1.31019
PDT11	13	base	-0.583982	2.17647	-0.9849	2.76045	-0.400918
PDT11	14	base	-0.157185	2.97376	-1.65039	3.13095	-1.4932
PDT11	15	base	-0.388792	2.74791	-1.46245	3.1367	-1.07366
PDT11	16	base	0.270652	0.559294	-1.72975	0.288641	-2.00041
PDT11	17	base	0.065665	1.10809	-1.17994	1.04242	-1.24561
PDT11	18	base	0.19119	0.996269	-0.518461	0.805079	-0.709651
PDT11	19	base	0.561038	0.562379	-0.790299	0.00134092	-1.35134
PDT11	20	base	1.26799	0.189768	-0.807431	-1.07823	-2.07543
PDT11	21	ramp	1.23489	0.60463	-0.577126	-0.630256	-1.81201
PDT11	22	ramp	-0.0702591	0.575542	0.0942828	0.645801	0.164542
PDT11	23	ramp	0.578133	2.26649	-0.151519	1.68836	-0.729652
PDT11	24	ramp	0.410048	1.55047	-0.21766	1.14042	-0.627708
PDT11	25	ramp	0.744383	2.08461	-0.286692	1.34023	-1.03108
PDT11	26	ramp	1.33094	1.66211	0.110546	0.331165	-1.2204
PDT11	27	ramp	0.505263	1.94222	-0.201101	1.43695	-0.706364
PDT11	28	ramp	0.826083	1.59576	-0.135023	0.769681	-0.961106
PDT11	29	ramp	1.14887	2.04154	-0.135023	0.892672	-1.28389
PDT11	30	ramp	0.471311	1.67111	1.85638	1.1998	1.38507
PDT11	31	ramp	0.326442	1.54669	1.42485	1.22025	1.09841
PDT11	32	ramp	0.680638	1.55329	0.575658	0.872648	-0.10498
PDT11	33	ramp	1.6962	1.54095	1.13618	-0.155253	-0.560024
PDT11	34	ramp	1.05104	1.66767	1.73841	0.616629	0.68737
PDT11	35	ramp	0.209844	1.78421	1.90041	1.57436	1.69057
PDT11	36	ramp	0.609245	2.59873	0.951347	1.98949	0.342103
PDT11	37	ramp	1.52962	1.5787	1.15149	0.049073	-0.378131
PDT11	38	ramp	0.0158322	2.4214	2.10549	2.40557	2.08966
PDT11	39	ramp	0.448385	2.28695	1.90041	1.83856	1.45203
PDT11	40	ramp	0.216015	2.29724	2.20555	2.08122	1.98953
PDT11	41	ramp	0.760682	2.333	0.729672	1.57231	-0.0310101
PDT11	42	ramp	0.246454	1.96085	0.448594	1.71439	0.20214
PDT11	43	ramp	1.86395	1.68684	1.87107	-0.177104	0.00712103
PDT11	44	ramp	0.951004	2.33274	1.51502	1.38173	0.564016
PDT11	45	ramp	0.778722	2.15578	1.55179	1.37706	0.773068
PDT11	46	ramp	1.1762	1.45992	0.90483	0.283716	-0.271375
PDT11	47	ramp	0.781938	1.26224	0.662463	0.480303	-0.119474
PDT11	48	ramp	-1.33211	1.62443	0.670347	2.95654	2.00246
PDT11	49	ramp	-0.350078	1.99169	1.99645	2.34177	2.34653
PDT11	50	ramp	0.8922	2.21308	3.04859	1.32088	2.15639
PDT11	51	ramp	0.644982	2.52826	2.56404	1.88328	1.91906
PDT11	52	ramp	0.7078	2.5088	1.74385	1.801	1.03605
PDT11	53	ramp	0.683886	2.13438	0.753548	1.45049	0.069662
PDT11	54	ramp	1.21693	2.74728	1.42108	1.53035	0.204143
PDT11	55	ramp	0.919308	2.34234	1.55731	1.42303	0.637998
PDT11	56	ramp	0.468244	2.1126	1.03893	1.64436	0.570687
PDT11	57	ramp	2.35396	1.96414	2.39422	-0.389825	0.0402555
PDT11	58	ramp	2.6121	1.78567	1.10631	-0.826425	-1.50579
PDT11	59	ramp	1.6185	2.71333	1.10797	1.09483	-0.510533
PDT11	60	ramp	1.60283	2.05773	1.84354	0.454903	0.240716
PDT11	61	ramp	1.12737	1.77538	1.90165	0.648014	0.77428
PDT11	62	ramp	1.93113	2.10345	1.5898	0.172322	-0.341328
PDT11	63	ramp	1.33784	1.68086	-0.135023	0.343026	-1.47286
PDT11	64	ramp	0.840083	2.1263	0.352681	1.28621	-0.487402
PDT11	65	ramp	0.896756	1.48356	2.03957	0.586805	1.14281
PDT11	66	ramp	1.08957	1.45898	1.83702	0.369414	0.747458
PDT11	67	ramp	0.831137	1.51499	1.71832	0.683849	0.88718
PDT11	68	ramp	1.37022	1.9002	1.61996	0.529989	0.249741
PDT11	69	ramp	0.834467	2.00304	1.67939	1.16857	0.844922
PDT11	70	ramp	1.74079	2.00428	1.3125	0.263487	-0.428294
PDT11	71	ramp	0.812952	2.13532	1.49252	1.32237	0.679566
PDT11	72	ramp	2.06544	2.23467	1.69837	0.169228	-0.367069
PDT11	73	ramp	2.42143	2.29347	2.03438	-0.127957	-0.387051
PDT11	74	ramp	2.16078	2.15694	1.56413	-0.00383586	-0.596642
PDT11	75	ramp	0.880379	2.41758	1.00944	1.5372	0.129059
PDT11	76	ramp	1.05949	2.12067	1.57904	1.06118	0.519551
PDT11	77	ramp	0.453798	1.64996	1.43717	1.19616	0.983371
PDT11	78	ramp	0.126466	1.94632	2.30282	1.81986	2.17635
PDT11	79	ramp	-0.286855	2.21886	2.10443	2.50572	2.39129
PDT11	80	ramp	0.0233255	1.80808	2.03102	1.78476	2.0077
PDT11	81	hold	0.312685	1.75668	2.40602	1.44399	2.09334
PDT11	82	hold	0.351126	1.82294	1.72525	1.47181	1.37412
PDT11	83	hold	0.725554	1.8597	2.21769	1.13414	1.49214
PDT11	84	hold	0.719782	1.12422	2.1099	0.404434	1.39012
PDT11	85	hold	0.958226	0.962762	2.29545	0.00453626	1.33722
PDT11	86	hold	1.79558	0.91973	1.87397	-0.875846	0.0783978
PDT11	87	hold	1.1222	0.781478	1.79652	-0.340717	0.674322
PDT11	88	hold	0.612691	1.46043	1.908	0.847741	1.29531
PDT11	89	hold	0.605883	1.09806	0.905846	0.492174	0.299963
PDT11	90	hold	0.818089	0.973212	0.889296	0.155123	0.0712065
PDT11	91	hold	0.632785	1.14269	1.52743	0.509904	0.894649
PDT11	92	hold	1.13364	0.742447	-0.196716	-0.39119	-1.33035
PDT11	93	hold	3.31069	2.22325	0.897096	-1.08744	-2.41359
PDT11	94	hold	0.713344	0.575264	1.56137	-0.13808	0.848027
PDT11	95	hold	0.915086	2.45702	0.56043	1.54193	-0.354656
PDT11	96	hold	1.774	0.550857	0.486838	-1.22314	-1.28716
PDT11	97	hold	1.7575	1.02772	0.784579	-0.72978	-0.972922
PDT11	98	hold	1.90427	1.39805	0.623005	-0.506218	-1.28126
PDT11	99	hold	2.59681	0.995907	0.680576	-1.6009	-1.91623
PDT11	100	hold	2.55234	1.23509	0.407382	-1.31724	-2.14496
PDT11	101	hold	1.76394	1.73281	0.662987	-0.0311208	-1.10095
PDT11	102	hold	2.25855	0.885055	0.553796	-1.3735	-1.70476
PDT11	103	hold	2.57713	1.45877	1.29822	-1.11836	-1.27891
PDT11	104	hold	2.04594	2.87603	1.07128	0.830098	-0.97466
PDT11	105	hold	1.8096	1.91547	1.54906	0.105869	-0.260535
PDT11	106	hold	1.27459	2.31449	1.49286	1.0399	0.218271
PDT11	107	hold	1.82747	1.28426	0.446209	-0.543219	-1.38127
PDT11	108	hold	1.4929	1.66394	0.638001	0.171044	-0.854895
PDT11	109	hold	2.7526	2.33098	1.69054	-0.421627	-1.06206
PDT11	110	hold	0.604119	2.29199	0.0124069	1.68787	-0.591712
PDT11	111	hold	2.20693	2.04872	1.02431	-0.158209	-1.18261
PDT11	112	hold	1.49678	2.75992	1.8349	1.26314	0.33812
PDT11	113	hold	1.69159	2.51952	-0.668357	0.827929	-2.35995
PDT11	114	hold	1.80181	2.73135	-0.602953	0.929544	-2.40476
PDT11	115	hold	2.83106	1.90456	-0.523833	-0.926491	-3.35489
PDT11	116	hold	2.65872	2.09478	0.748924	-0.563935	-1.90979
PDT11	117	hold	1.87495	2.43103	0.0910443	0.556083	-1.78391
PDT11	118	hold	1.07323	2.29974	0.0914292	1.22651	-0.981802
PDT11	119	hold	0.902516	1.82748	0.616463	0.924959	-0.286053
PDT11	120	hold	0.907432	2.39371	0.666625	1.48627	-0.240807
PDT11	121	AE	0.741075	0.891287	0.686079	0.150212	-0.054996
PDT11	122	AE	1.82997	0.992445	1.11596	-0.837523	-0.714005
PDT11	123	AE	1.56771	0.72433	1.69653	-0.843385	0.128816
PDT11	124	AE	1.41373	1.06208	1.45746	-0.351653	0.0437304
PDT11	125	AE	2.33034	1.44229	1.29651	-0.888052	-1.03383
PDT11	126	AE	1.6665	1.61907	1.81706	-0.04743	0.150558
PDT11	127	AE	2.23256	1.35742	0.966825	-0.875145	-1.26574
PDT11	128	AE	2.60291	1.11333	1.24832	-1.48958	-1.35459
PDT11	129	AE	2.04685	1.12788	2.11891	-0.918964	0.0720683
PDT11	130	AE	2.2701	1.23173	1.55993	-1.03837	-0.710176
PDT11	131	AE	2.82055	1.57952	0.951603	-1.24104	-1.86895
PDT11	132	AE	2.37645	1.13847	1.53553	-1.23798	-0.840927
PDT11	133	AE	2.61402	0.95545	1.35932	-1.65857	-1.2547
PDT11	134	AE	3.1969	1.64713	0.0942828	-1.54976	-3.10261
PDT11	135	AE	3.07913	1.7222	1.46573	-1.35692	-1.6134
PDT11	136	AE	2.8111	1.79728	1.05408	-1.01382	-1.75702
PDT11	137	AE	2.80256	2.03091	0.906323	-0.771651	-1.89624
PDT11	138	AE	2.57116	1.56554	0.559826	-1.00561	-2.01133
PDT11	139	AE	2.67678	1.83304	1.50696	-0.843737	-1.16982
PDT11	140	AE	2.22901	1.24839	1.57303	-0.980616	-0.655979
PDT11	141	AE	2.47061	1.64103	1.27071	-0.829573	-1.1999
PDT11	142	AE	2.80899	1.39231	1.57179	-1.41669	-1.2372
PDT11	143	AE	2.76259	1.63625	2.00371	-1.12635	-0.758886
PDT11	144	AE	3.18582	1.56326	0.772039	-1.62256	-2.41378
PDT11	145	AE	3.77006	0.872129	0.928435	-2.89793	-2.84162
PDT11	146	AE	3.89188	1.52285	2.09648	-2.36903	-1.7954
PDT11	147	AE	3.80631	1.44617	1.16429	-2.36014	-2.64202
PDT11	148	AE	3.9203	1.40368	1.66092	-2.51662	-2.25938
PDT11	149	AE	3.91286	2.30194	1.22203	-1.61091	-2.69083
PDT11	150	AE	4.31253	3.01858	1.1613	-1.29395	-3.15123
PDT11	151	AE	4.0978	3.56054	1.31152	-0.537259	-2.78628
PDT11	152	AE	3.73469	2.51635	1.46514	-1.21833	-2.26955
PDT11	153	AE	3.21232	2.45003	1.92306	-0.762296	-1.28927
PDT11	154	AE	3.36153	2.1232	2.34898	-1.23833	-1.01255
PDT11	155	AE	3.37047	1.85306	2.53369	-1.51741	-0.836783
PDT11	156	AE	3.22952	3.43963	1.9201	0.21011	-1.30941
PDT11	157	AE	4.2046	1.61543	2.29175	-2.58917	-1.91285
PDT11	158	AE	4.18485	1.77633	2.86503	-2.40852	-1.31982
PDT11	159	AE	4.37734	1.75238	3.23603	-2.62496	-1.14131
PDT11	160	AE	4.63202	1.81822	3.01247	-2.8138	-1.61955
PDT12	1	base	-0.532227	-7.37067	0.0162501	-6.83844	0.548478
PDT12	2	base	0.223477	-3.67177	-0.0125484	-3.89525	-0.236026
PDT12	3	base	0.0154492	-4.0703	-0.440806	-4.08575	-0.456255
PDT12	4	base	-0.344067	0.415751	-0.0275634	0.759819	0.316504
PDT12	5	base	-0.174614	0.363728	0.254415	0.538342	0.429029
PDT12	6	base	-0.561117	0.725968	0.224873	1.28709	0.78599
PDT12	7	base	-0.00640009	0.789114	-0.0121029	0.795514	-0.00570277
PDT12	8	base	-0.0640828	0.987568	0.105831	1.05165	0.169914
PDT12	9	base	0.148366	0.799616	0.235787	0.651249	0.0874208
PDT12	10	base	-0.21483	0.799616	0.0778284	1.01445	0.292658
PDT12	11	base	-0.236975	0.802813	0.269108	1.03979	0.506083
PDT12	12	base	0.540526	0.819336	0.169091	0.278809	-0.371435
PDT12	13	base	-0.112693	0.987568	-0.0663021	1.10026	0.046391
PDT12	14	base	0.0391296	0.799367	0.182814	0.760237	0.143685
PDT12	15	base	0.877679	0.583253	0.0730498	-0.294426	-0.804629
PDT12	16	base	0.174339	0.63141	-0.339768	0.457071	-0.514107
PDT12	17	base	0.00812791	0.617253	-0.339543	0.609125	-0.347671
PDT12	18	base	0.168852	0.737227	-0.281949	0.568375	-0.450801
PDT12	19	base	0.0390021	0.800096	-0.165616	0.761093	-0.204618
PDT12	20	base	-0.0478491	0.987568	0.0521375	1.03542	0.0999866
PDT12	21	ramp	-0.0879948	0.736594	0.162048	0.824589	0.250043
PDT12	22	ramp	-0.401143	0.904285	-0.356622	1.30543	0.0445213
PDT12	23	ramp	-0.160005	0.924242	-0.148276	1.08425	0.0117296
PDT12	24	ramp	0.132581	0.988061	0.267347	0.85548	0.134766
PDT12	25	ramp	0.225432	1.26245	-0.0234408	1.03702	-0.248873
PDT12	26	ramp	-0.00680319	1.03428	-0.390379	1.04109	-0.383576
PDT12	27	ramp	-0.0699629	0.738546	0.0159006	0.808509	0.0858636
PDT12	28	ramp	-0.0748602	0.966785	-0.109404	1.04165	-0.0345436
PDT12	29	ramp	-0.102362	1.017	-0.151394	1.11936	-0.049032
PDT12	30	ramp	0.291217	1.14991	0.0172026	0.858691	-0.274014
PDT12	31	ramp	-0.148373	1.18683	-0.243278	1.33521	-0.0949053
PDT12	32	ramp	-0.178438	1.06436	-0.0375135	1.2428	0.140925
PDT12	33	ramp	-0.273403	0.811446	0.606548	1.08485	0.879951
PDT12	34	ramp	-0.522924	0.802554	0.24091	1.32548	0.763834
PDT12	35	ramp	-0.41819	0.832341	0.189419	1.25053	0.60761
PDT12	36	ramp	-0.0631431	0.884339	-0.000692685	0.947482	0.0624504
PDT12	37	ramp	0.181436	0.904285	0.0367288	0.722849	-0.144708
PDT12	38	ramp	-0.320665	0.813627	0.109444	1.13429	0.43011
PDT12	39	ramp	0.122125	0.752175	0.174314	0.63005	0.0521894
PDT12	40	ramp	0.0265646	0.858209	0.140064	0.831644	0.113499
PDT12	41	ramp	-0.166035	0.703351	0.275825	0.869386	0.44186
PDT12	42	ramp	0.0154492	0.538505	0.364297	0.523056	0.348848
PDT12	43	ramp	-0.0849125	0.59499	0.392561	0.679902	0.477474
PDT12	44	ramp	-0.131206	0.577727	0.539498	0.708934	0.670704
PDT12	45	ramp	-0.310728	0.272923	0.667677	0.583651	0.978404
PDT12	46	ramp	-0.40109	0.598982	0.532155	1.00007	0.933245
PDT12	47	ramp	0.46966	0.630058	0.490875	0.160399	0.0212154
PDT12	48	ramp	0.249424	0.690708	0.525154	0.441283	0.27573
PDT12	49	ramp	-0.0732871	0.57217	0.7651	0.645457	0.838387
PDT12	50	ramp	0.106783	0.374491	1.06783	0.267708	0.961051
PDT12	51	ramp	0.0189384	0.6096	0.643833	0.590662	0.624895
PDT12	52	ramp	-0.0958203	0.223196	0.796778	0.319016	0.892598
PDT12	53	ramp	0.109724	0.350374	0.720211	0.24065	0.610487
PDT12	54	ramp	0.2742	0.541899	0.490603	0.267699	0.216403
PDT12	55	ramp	0.121258	0.496122	0.6263	0.374864	0.505042
PDT12	56	ramp	0.307647	0.359344	0.691377	0.0516973	0.38373
PDT12	57	ramp	0.206943	-0.463189	0.753978	-0.670132	0.547034
PDT12	58	ramp	0.276906	0.355533	0.811804	0.0786272	0.534898
PDT12	59	ramp	0.0689194	0.250498	1.0337	0.181578	0.964785
PDT12	60	ramp	0.192302	0.273418	1.22127	0.0811152	1.02897
PDT12	61	ramp	0.189121	0.406091	0.71288	0.21697	0.523759
PDT12	62	ramp	0.0213686	0.320608	0.710089	0.29924	0.688721
PDT12	63	ramp	0.404881	0.588358	0.683738	0.183477	0.278857
PDT12	64	ramp	0.425736	0.223196	0.771793	-0.202541	0.346056
PDT12	65	ramp	0.0827768	0.556446	1.15679	0.473669	1.07401
PDT12	66	ramp	-0.0283146	0.40674	0.948816	0.435054	0.977131
PDT12	67	ramp	-0.0947663	0.373852	0.725333	0.468618	0.8201
PDT12	68	ramp	0.118674	0.448505	0.89064	0.329831	0.771966
PDT12	69	ramp	0.0988924	0.56709	1.12686	0.468197	1.02797
PDT12	70	ramp	-0.00355398	0.349873	0.849803	0.353427	0.853357
PDT12	71	ramp	0.0516923	0.472972	0.989537	0.42128	0.937845
PDT12	72	ramp	-0.0523967	0.16884	0.94889	0.221237	1.00129
PDT12	73	ramp	0.0560587	0.234047	1.01909	0.177988	0.963027
PDT12	74	ramp	0.278296	0.363728	1.02781	0.0854318	0.749517
PDT12	75	ramp	0.0739227	0.152578	1.23483	0.0786553	1.1609
PDT12	76	ramp	0.155248	0.0914343	0.954528	-0.0638133	0.79928
PDT12	77	ramp	0.0185386	0.24489	0.917749	0.226352	0.89921
PDT12	78	ramp	0.284339	0.176598	0.968797	-0.10774	0.684459
PDT12	79	ramp	0.152061	0.238522	1.10944	0.0864609	0.957379
PDT12	80	ramp	0.291217	0.114313	1.23106	-0.176904	0.939843
PDT12	81	hold	0.309835	0.116269	1.23904	-0.193566	0.929202
PDT12	82	hold	0.148069	0.0488094	1.08791	-0.0992595	0.939838
PDT12	83	hold	0.0625399	0.325465	1.14238	0.262925	1.07984
PDT12	84	hold	0.383805	0.0376852	1.04086	-0.34612	0.657051
PDT12	85	hold	-0.00394114	-0.0392831	1.14638	-0.0353419	1.15032
PDT12	86	hold	-0.00818138	0.179725	1.18349	0.187906	1.19167
PDT12	87	hold	-0.282742	0.683743	0.990065	0.966485	1.27281
PDT12	88	hold	0.00754453	0.40674	1.15963	0.399195	1.15209
PDT12	89	hold	0.0989436	0.577727	1.1348	0.478784	1.03586
PDT12	90	hold	0.271323	0.363728	1.22861	0.0924042	0.95729
PDT12	91	hold	-0.35402	0.24489	1.00708	0.59891	1.3611
PDT12	92	hold	0.177537	0.342181	1.01396	0.164645	0.83642
PDT12	93	hold	0.134115	0.158559	1.01344	0.0244443	0.879327
PDT12	94	hold	-0.0738558	0.345415	1.06119	0.419271	1.13504
PDT12	95	hold	0.317419	0.318641	0.823626	0.00122125	0.506207
PDT12	96	hold	0.0868197	0.417476	1.109	0.330656	1.02218
PDT12	97	hold	0.159397	0.577727	1.31542	0.418331	1.15602
PDT12	98	hold	0.260314	-0.00625477	0.937728	-0.266569	0.677414
PDT12	99	hold	0.258536	-0.00625477	1.15698	-0.264791	0.898445
PDT12	100	hold	0.165832	0.288198	0.98809	0.122367	0.822258
PDT12	101	hold	0.291217	0.320608	1.20193	0.0293914	0.910717
PDT12	102	hold	-0.164478	0.310953	0.965539	0.475431	1.13002
PDT12	103	hold	0.239824	-0.138748	1.23893	-0.378571	0.99911
PDT12	104	hold	0.230136	0.331398	0.887135	0.101262	0.656999
PDT12	105	hold	0.312916	0.136144	1.15853	-0.176772	0.845613
PDT12	106	hold	0.116382	0.16884	0.706381	0.0524575	0.589999
PDT12	107	hold	0.422041	0.0775727	1.05802	-0.344469	0.635979
PDT12	108	hold	0.652635	0.136144	0.872526	-0.516491	0.219891
PDT12	109	hold	0.250655	0.240329	0.784355	-0.0103262	0.533701
PDT12	110	hold	0.291217	0.24489	1.22048	-0.0463265	0.929261
PDT12	111	hold	0.214444	0.146907	1.04282	-0.0675367	0.828378
PDT12	112	hold	0.389675	-0.0503065	0.995902	-0.439981	0.606227
PDT12	113	hold	0.0216671	0.0486528	1.40039	0.0269857	1.37873
PDT12	114	hold	0.156713	0.136144	1.28897	-0.0205687	1.13226
PDT12	115	hold	0.367651	0.180648	0.898628	-0.187003	0.530977
PDT12	116	hold	0.357416	0.179725	0.999776	-0.177691	0.64236
PDT12	117	hold	0.349989	0.197211	0.985972	-0.152779	0.635983
PDT12	118	hold	0.126284	0.200397	1.10301	0.0741125	0.97673
PDT12	119	hold	0.852453	-0.0417333	1.1823	-0.894186	0.329851
PDT12	120	hold	0.4281	0.0841395	1.05313	-0.34396	0.625033
PDT12	121	AE	0.490703	0.00432147	0.461342	-0.486382	-0.0293618
PDT12	122	AE	0.501052	0.360859	0.367601	-0.140193	-0.133451
PDT12	123	AE	0.238275	1.04977	0.354934	0.811493	0.116659
PDT12	124	AE	0.378095	1.15294	0.117113	0.774846	-0.260982
PDT12	125	AE	0.34562	0.363728	0.412253	0.018108	0.0666335
PDT12	126	AE	0.382424	0.789155	0.310427	0.406731	-0.0719968
PDT12	127	AE	0.632492	0.719933	0.0360076	0.0874403	-0.596485
PDT12	128	AE	0.472786	1.17819	0.0182793	0.705409	-0.454507
PDT12	129	AE	0.549684	1.19404	0.051168	0.644354	-0.498516
PDT12	130	AE	0.698868	1.10143	-0.233041	0.402563	-0.931909
PDT12	131	AE	1.17433	1.24527	0.246616	0.070948	-0.927709
PDT12	132	AE	0.651485	1.19404	0.204219	0.542554	-0.447266
PDT12	133	AE	0.157979	1.02906	0.588847	0.87108	0.430868
PDT12	134	AE	0.352144	1.02906	0.502914	0.676916	0.15077
PDT12	135	AE	0.219997	1.47902	0.314047	1.25902	0.0940499
PDT12	136	AE	0.184187	1.07045	0.167699	0.886264	-0.0164887
PDT12	137	AE	0.550529	0.741319	0.0859531	0.19079	-0.464576
PDT12	138	AE	0.555487	1.15294	0.211273	0.597453	-0.344214
PDT12	139	AE	0.494249	0.760116	0.0213865	0.265867	-0.472863
PDT12	140	AE	0.439604	0.764711	0.0407904	0.325107	-0.398813
PDT12	141	AE	0.533259	0.961453	-0.493679	0.428194	-1.02694
PDT12	142	AE	0.36251	0.981363	0.224873	0.618853	-0.137637
PDT12	143	AE	0.454054	1.2555	0.0365708	0.801448	-0.417483
PDT12	144	AE	0.775672	1.2043	0.160178	0.428626	-0.615494
PDT12	145	AE	-0.0937199	0.800095	0.18507	0.893815	0.27879
PDT12	146	AE	0.50486	0.694226	0.026726	0.189366	-0.478134
PDT12	147	AE	0.636492	0.956384	0.243996	0.319892	-0.392497
PDT12	148	AE	0.399898	0.789114	0.361532	0.389216	-0.0383665
PDT12	149	AE	0.637604	0.797803	0.215638	0.160199	-0.421966
PDT12	150	AE	0.573351	1.24527	0.35102	0.671923	-0.22233
PDT12	151	AE	0.712648	0.971845	0.461422	0.259197	-0.251226
PDT12	152	AE	0.510365	1.18377	0.22378	0.673409	-0.286584
PDT12	153	AE	0.446449	0.862493	0.358251	0.416045	-0.0881975
PDT12	154	AE	0.563776	1.02906	0.495496	0.465284	-0.0682804
PDT12	155	AE	0.619965	0.89969	0.357456	0.279725	-0.262508
PDT12	156	AE	0.512201	0.663742	0.338589	0.151542	-0.173611
PDT12	157	AE	0.424878	0.877069	0.305325	0.452191	-0.119553
PDT12	158	AE	0.72146	1.01608	0.339555	0.29462	-0.381904
PDT12	159	AE	0.611454	1.0184	-0.0772198	0.406945	-0.688674
PDT12	160	AE	0.555789	1.02956	0.13037	0.473774	-0.425419
PDT15	1	base	0.0160126	0.353337	0.882765	0.337325	0.866752
PDT15	2	base	-0.158252	0.235965	0.882763	0.394217	1.04102
PDT15	3	base	-0.131327	0.252781	-0.193637	0.384109	-0.0623099
PDT15	4	base	-0.144784	0.252781	-0.0771045	0.397566	0.0676797
PDT15	5	base	-0.443514	0.303132	-0.269669	0.746647	0.173846
PDT15	6	base	0.17533	0.066898	-0.087751	-0.108432	-0.263081
PDT15	7	base	0.0293452	-0.172605	0.122098	-0.20195	0.0927529
PDT15	8	base	-0.320683	-0.0353406	-0.0125125	0.285342	0.30817
PDT15	9	base	0.122387	-0.0524392	-0.1092	-0.174826	-0.231587
PDT15	10	base	0.214931	-0.0866871	-0.102838	-0.301618	-0.317769
PDT15	11	base	0.0160126	-0.189839	-0.453518	-0.205852	-0.469531
PDT15	12	base	0.0559796	-0.0353406	-0.376677	-0.0913201	-0.432656
PDT15	13	base	0.241282	-0.0524392	-0.087751	-0.293721	-0.329033
PDT15	14	base	0.201741	0.151638	0.226076	-0.0501027	0.0243358
PDT15	15	base	0.122387	-0.207091	-0.0576164	-0.329478	-0.180003
PDT15	16	base	-0.0374205	-0.0524392	0.00249599	-0.0150186	0.0399165
PDT15	17	base	-0.104445	0.0838792	0.0324741	0.188324	0.136919
PDT15	18	base	0.0559796	-0.0524392	0.285213	-0.108419	0.229234
PDT15	19	base	-0.117881	-0.496014	-0.407373	-0.378133	-0.289492
PDT15	20	base	0.18854	-0.29361	-0.269669	-0.48215	-0.458209
PDT15	21	ramp	0.0692814	0.0328855	-0.284915	-0.0363959	-0.354197
PDT15	22	ramp	0.17533	0.117792	0.092275	-0.0575381	-0.0830548
PDT15	23	ramp	0.148879	0.252781	-0.117938	0.103903	-0.266817
PDT15	24	ramp	-0.079825	0.100844	-0.102838	0.180669	-0.023013
PDT15	25	ramp	-0.320683	0.0499001	0.0866819	0.370583	0.407365
PDT15	26	ramp	-0.293505	0.117792	0.0324741	0.411297	0.325979
PDT15	27	ramp	-0.117881	0.552714	0.0474437	0.670595	0.165325
PDT15	28	ramp	-0.293505	0.43669	0.299966	0.730195	0.593471
PDT15	29	ramp	0.0293452	0.100844	0.13699	0.0714985	0.107645
PDT15	30	ramp	0.0160126	0.202284	-0.0365615	0.186271	-0.0525741
PDT15	31	ramp	-0.225746	0.235965	0.00249599	0.461711	0.228242
PDT15	32	ramp	0.0692814	0.0328855	-0.0425687	-0.0363959	-0.11185
PDT15	33	ramp	-0.185218	-0.224361	-0.0576164	-0.0391426	0.127602
PDT15	34	ramp	-0.198717	-0.241647	-0.22401	-0.0429301	-0.0252929
PDT15	35	ramp	0.0026698	-0.155387	-0.410466	-0.158057	-0.413136
PDT15	36	ramp	0.267592	0.353337	-0.087751	0.0857452	-0.355343
PDT15	37	ramp	0.0958545	-0.0866871	-0.0275341	-0.182542	-0.123389
PDT15	38	ramp	-0.0508046	-0.326601	0.270448	-0.275796	0.321253
PDT15	39	ramp	0.0160126	-0.298815	0.226076	-0.314828	0.210064
PDT15	40	ramp	0.148879	-0.155387	-0.254436	-0.304266	-0.403314
PDT15	41	ramp	0.228111	-0.241647	0.13699	-0.469758	-0.0911209
PDT15	42	ramp	0.241282	0.0499001	0.0773441	-0.191382	-0.163938
PDT15	43	ramp	0.254442	0.252781	0.181591	-0.00166051	-0.0728512
PDT15	44	ramp	-0.0910192	0.0802288	0.461422	0.171248	0.552441
PDT15	45	ramp	-0.0106833	-0.0524392	-0.315448	-0.0417558	-0.304765
PDT15	46	ramp	-0.0910192	0.235965	0.0624003	0.326984	0.15342
PDT15	47	ramp	0.0692814	0.286365	0.0174915	0.217084	-0.0517899
PDT15	48	ramp	0.398548	0.117792	0.270448	-0.280757	-0.1281
PDT15	49	ramp	0.372436	0.303132	0.402885	-0.069304	0.0304485
PDT15	50	ramp	0.122387	-0.352691	0.402885	-0.475077	0.280498
PDT15	51	ramp	0.0559796	-0.241647	0.563388	-0.297627	0.507409
PDT15	52	ramp	0.0293452	-0.0353406	0.00249599	-0.0646858	-0.0268492
PDT15	53	ramp	0.18854	-0.398006	0.285213	-0.586547	0.0966732
PDT15	54	ramp	0.0958545	-0.307493	0.0324741	-0.403348	-0.0633804
PDT15	55	ramp	-0.0374205	-0.29361	0.107193	-0.256189	0.144614
PDT15	56	ramp	0.109126	-0.0866871	0.107193	-0.195813	-0.00193276
PDT15	57	ramp	0.0426675	0.066898	0.324347	0.0242304	0.28168
PDT15	58	ramp	-0.0776039	-0.0866871	0.211261	-0.00908318	0.288865
PDT15	59	ramp	0.109126	-0.00119391	0.606905	-0.11032	0.497779
PDT15	60	ramp	-0.131327	-0.420709	0.476025	-0.289381	0.607353
PDT15	61	ramp	0.0160126	-0.0695547	0.446806	-0.0855673	0.430794
PDT15	62	ramp	0.0160126	-0.464451	0.335245	-0.480464	0.319233
PDT15	63	ramp	0.122387	-0.304021	0.722417	-0.426408	0.60003
PDT15	64	ramp	0.162109	-0.331816	0.488516	-0.493925	0.326407
PDT15	65	ramp	-0.252818	-0.406735	0.635855	-0.153917	0.888673
PDT15	66	ramp	0.17533	-0.422456	0.402885	-0.597786	0.227555
PDT15	67	ramp	0.148879	-0.582229	0.0863042	-0.731107	-0.0625744
PDT15	68	ramp	0.293863	-0.316176	0.24088	-0.610039	-0.0529832
PDT15	69	ramp	0.0026698	-0.29708	0.391277	-0.29975	0.388607
PDT15	70	ramp	0.254442	-0.474966	0.285855	-0.729408	0.0314129
PDT15	71	ramp	0.201741	-0.492504	0.299966	-0.694245	0.0982255
PDT15	72	ramp	0.109126	-0.272806	0.664757	-0.381932	0.555631
PDT15	73	ramp	0.241282	-0.436443	0.476025	-0.677725	0.234744
PDT15	74	ramp	0.241282	-0.260682	-0.10333	-0.501964	-0.344611
PDT15	75	ramp	0.254442	-0.298815	-0.0726771	-0.553257	-0.327119
PDT15	76	ramp	-0.131327	-0.401497	-0.087751	-0.27017	0.0435763
PDT15	77	ramp	0.109126	-0.531152	0.373542	-0.640278	0.264416
PDT15	78	ramp	-0.0641991	-0.258951	0.196432	-0.194752	0.260631
PDT15	79	ramp	-0.0240468	-0.476719	0.295438	-0.452672	0.319485
PDT15	80	ramp	0.122387	-0.496014	0.473664	-0.618401	0.351277
PDT15	81	hold	0.109126	-0.699037	0.67919	-0.808163	0.570064
PDT15	82	hold	-0.104445	-0.536429	1.00787	-0.431984	1.11231
PDT15	83	hold	0.17533	-0.546987	0.865732	-0.722317	0.690402
PDT15	84	hold	0.228111	-0.541707	0.779885	-0.769818	0.551774
PDT15	85	hold	-0.131327	-0.375334	0.569082	-0.244006	0.700409
PDT15	86	hold	0.0958545	-0.359655	0.664757	-0.455509	0.568903
PDT15	87	hold	0.0160126	-0.448691	0.808548	-0.464704	0.792536
PDT15	88	hold	-0.158252	-0.53467	0.446806	-0.376418	0.605058
PDT15	89	hold	-0.0910192	-0.617542	0.373542	-0.526523	0.464561
PDT15	90	hold	-0.0641991	-0.524119	0.329434	-0.45992	0.393633
PDT15	91	hold	0.0160126	-0.314439	0.358852	-0.330452	0.342839
PDT15	92	hold	0.346285	-0.323392	0.417538	-0.669677	0.0712529
PDT15	93	hold	0.109126	-0.448691	0.316051	-0.557817	0.206926
PDT15	94	hold	0.18854	-0.610473	0.461422	-0.799014	0.272882
PDT15	95	hold	0.109126	-0.621077	0.726042	-0.730203	0.616916
PDT15	96	hold	-0.0240468	-0.775565	0.808548	-0.751519	0.832595
PDT15	97	hold	-0.457216	-0.704365	0.314706	-0.247149	0.771923
PDT15	98	hold	-0.0910192	-0.439942	0.606905	-0.348923	0.697924
PDT15	99	hold	0.0426675	-0.640534	0.621386	-0.683202	0.578718
PDT15	100	hold	0.267592	-0.773782	1.01607	-1.04137	0.748473
PDT15	101	hold	0.0426675	-0.795197	0.936947	-0.837865	0.894279
PDT15	102	hold	-0.0374205	-0.688385	0.606905	-0.650965	0.644325
PDT15	103	hold	-0.0374205	-1.06696	0.635855	-1.02954	0.673276
PDT15	104	hold	0.135638	-0.568123	0.228733	-0.703761	0.0930953
PDT15	105	hold	-0.320683	-0.722138	0.181591	-0.401455	0.502274
PDT15	106	hold	0.18854	-0.899079	0.336266	-1.08762	0.147726
PDT15	107	hold	0.148879	-0.987329	0.66753	-1.13621	0.518652
PDT15	108	hold	-0.0374205	-0.731031	0.506052	-0.69361	0.543473
PDT15	109	hold	0.0160126	-0.811179	0.711024	-0.827191	0.695011
PDT15	110	hold	0.0825731	-1.02891	0.476025	-1.11148	0.393452
PDT15	111	hold	-0.0374205	-0.979631	0.314706	-0.942211	0.352127
PDT15	112	hold	-0.20108	-0.879329	0.534316	-0.678249	0.735396
PDT15	113	hold	-0.388815	-0.646534	0.808548	-0.257719	1.19736
PDT15	114	hold	-0.185218	-0.886508	0.621386	-0.70129	0.806604
PDT15	115	hold	-0.416143	-0.614007	0.725854	-0.197864	1.142
PDT15	116	hold	-0.390443	-0.793411	0.446806	-0.402968	0.83725
PDT15	117	hold	-0.144784	-0.476719	0.725148	-0.331935	0.869933
PDT15	118	hold	0.0160126	-0.775565	0.577906	-0.791578	0.561893
PDT15	119	hold	0.0160126	-0.679514	0.664757	-0.695527	0.648745
PDT15	120	hold	-0.117881	-0.976499	0.299966	-0.858618	0.417847
PDT15	121	AE	0.0692814	-0.377077	0.0773441	-0.446358	0.00806267
PDT15	122	AE	-0.117881	-0.00119391	-0.0425687	0.116687	0.0753121
PDT15	123	AE	-0.0508046	-0.398006	-0.254436	-0.347202	-0.203631
PDT15	124	AE	0.254442	-0.0182588	0.0624003	-0.272701	-0.192042
PDT15	125	AE	0.0559796	-0.0524392	0.25567	-0.108419	0.199691
PDT15	126	AE	-0.144784	0.066898	-0.468928	0.211682	-0.324143
PDT15	127	AE	0.228111	-0.0182588	-0.148178	-0.24637	-0.376289
PDT15	128	AE	0.17533	0.100844	-0.315448	-0.074486	-0.490778
PDT15	129	AE	-0.0776039	0.134723	-0.376677	0.212327	-0.299073
PDT15	130	AE	0.0293452	-0.0182588	-0.178471	-0.047604	-0.207816
PDT15	131	AE	-0.158252	-0.103837	-0.330735	0.0544151	-0.172484
PDT15	132	AE	0.0160126	-0.189839	-0.376677	-0.205852	-0.39269
PDT15	133	AE	-0.0106833	-0.155387	-0.330735	-0.144704	-0.320052
PDT15	134	AE	0.0026698	-0.138186	-0.780029	-0.140856	-0.782699
PDT15	135	AE	-0.0508046	0.066898	-0.315448	0.117703	-0.264644
PDT15	136	AE	0.18854	0.0499001	-0.443662	-0.13864	-0.632202
PDT15	137	AE	0.162109	-0.307493	-0.208817	-0.469602	-0.370926
PDT15	138	AE	-0.457216	-0.138186	0.0174915	0.31903	0.474708
PDT15	139	AE	-0.636335	0.0328855	-0.18853	0.66922	0.447805
PDT15	140	AE	-0.457216	-0.189839	0.0474437	0.267377	0.50466
PDT15	141	AE	-0.26637	-0.121003	-0.163318	0.145367	0.103052
PDT15	142	AE	-0.225746	-0.0353406	-0.163318	0.190406	0.0624284
PDT15	143	AE	-0.388815	-0.207091	-0.515238	0.181724	-0.126423
PDT15	144	AE	-0.104445	-0.172605	-0.163318	-0.0681598	-0.0588731
PDT15	145	AE	-0.347904	-0.513574	-0.22401	-0.165671	0.123894
PDT15	146	AE	0.0293452	-0.380563	-0.239216	-0.409908	-0.268561
PDT15	147	AE	0.0293452	-0.207091	-0.239216	-0.236437	-0.268561
PDT15	148	AE	0.0825731	-0.155387	-0.62378	-0.23796	-0.706353
PDT15	149	AE	0.201741	-0.0182588	-0.407373	-0.22	-0.609113
PDT15	150	AE	-0.26637	0.0727767	-0.608232	0.339146	-0.341862
PDT15	151	AE	-0.0240468	0.269581	-0.561672	0.293628	-0.537626
PDT15	152	AE	0.502605	-0.0353406	-0.468928	-0.537946	-0.971533
PDT15	153	AE	0.437643	0.319884	-0.608232	-0.117759	-1.04587
PDT15	154	AE	0.135638	0.303132	-0.368262	0.167495	-0.5039
PDT15	155	AE	0.0026698	0.336619	-0.906052	0.333949	-0.908722
PDT15	156	AE	-0.0106833	0.0499001	-1.12882	0.0605834	-1.11814
PDT15	157	AE	0.333194	-0.0353406	-0.453518	-0.368535	-0.786712
PDT15	158	AE	-0.0776039	0.151638	-0.608232	0.229242	-0.530628
PDT15	159	AE	0.109126	0.0838792	-0.561672	-0.0252465	-0.670798
PDT15	160	AE	0.0825731	-0.0524392	-0.315448	-0.135012	-0.398021
PDT16	1	base	-0.487552	-0.356931	-0.784654	0.130621	-0.297102
PDT16	2	base	-0.532548	-1.06936	0.0375925	-0.536811	0.570141
PDT16	3	base	0.317355	-1.42594	-0.141877	-1.74329	-0.459232
PDT16	4	base	-0.0232919	-0.325996	0.120711	-0.302704	0.144002
PDT16	5	base	-0.0942462	0.303494	-0.118106	0.397741	-0.0238594
PDT16	6	base	0.072215	-0.632021	-0.102738	-0.704236	-0.174953
PDT16	7	base	-0.116553	-0.511063	0.35263	-0.394509	0.469184
PDT16	8	base	0.0471913	-0.274842	0.313324	-0.322033	0.266132
PDT16	9	base	-0.142256	0.412979	0.235821	0.555234	0.378077
PDT16	10	base	0.0625609	-0.0672398	0.0801519	-0.129801	0.017591
PDT16	11	base	0.268316	-0.387256	0.0599641	-0.655572	-0.208352
PDT16	12	base	0.0831533	-0.124941	-0.0488296	-0.208094	-0.131983
PDT16	13	base	-0.00472136	-0.237591	-0.17729	-0.232869	-0.172569
PDT16	14	base	-0.0181984	0.0392845	0.215915	0.0574829	0.234114
PDT16	15	base	-0.0193875	1.02412	0.15588	1.04351	0.175268
PDT16	16	base	0.0776679	-0.164259	0.183656	-0.241927	0.105988
PDT16	17	base	0.0789705	1.48961	-0.230852	1.41064	-0.309822
PDT16	18	base	0.080763	0.258364	-0.0149834	0.177601	-0.0957464
PDT16	19	base	0.128665	0.883451	-0.176856	0.754786	-0.30552
PDT16	20	base	0.198016	0.888977	0.00645533	0.690961	-0.191561
PDT16	21	ramp	0.330906	-0.262426	-0.0581072	-0.593332	-0.389013
PDT16	22	ramp	0.0977365	0.259526	-0.272842	0.161789	-0.370578
PDT16	23	ramp	0.0490598	-0.0155438	-0.0274864	-0.0646036	-0.0765463
PDT16	24	ramp	0.325935	0.432968	-0.255899	0.107033	-0.581835
PDT16	25	ramp	0.457051	0.0928664	-0.379007	-0.364184	-0.836057
PDT16	26	ramp	0.276025	9.46399e-06	-0.314721	-0.276016	-0.590746
PDT16	27	ramp	0.624004	0.377362	-0.082281	-0.246642	-0.706285
PDT16	28	ramp	0.44763	0.542915	-0.317217	0.0952841	-0.764847
PDT16	29	ramp	0.542306	0.421214	-0.574513	-0.121091	-1.11682
PDT16	30	ramp	0.446047	0.376795	-0.34733	-0.0692518	-0.793377
PDT16	31	ramp	0.683295	0.554593	-0.433383	-0.128702	-1.11668
PDT16	32	ramp	0.50709	-0.193339	-0.0752569	-0.700429	-0.582347
PDT16	33	ramp	0.581592	0.0279667	-0.103444	-0.553626	-0.685037
PDT16	34	ramp	0.803826	0.0217622	0.03043	-0.782064	-0.773396
PDT16	35	ramp	0.66278	0.318425	0.00348813	-0.344355	-0.659292
PDT16	36	ramp	0.730832	0.765546	0.467328	0.0347134	-0.263505
PDT16	37	ramp	0.835102	0.137532	-0.0442067	-0.69757	-0.879308
PDT16	38	ramp	0.82146	0.308277	0.411699	-0.513184	-0.409762
PDT16	39	ramp	0.769882	-0.159514	-0.0375101	-0.929397	-0.807393
PDT16	40	ramp	0.611488	0.187489	-0.21894	-0.423999	-0.830429
PDT16	41	ramp	0.691319	-0.0381991	-0.345822	-0.729518	-1.03714
PDT16	42	ramp	0.692627	0.334946	-0.242686	-0.357681	-0.935312
PDT16	43	ramp	0.687799	0.697553	-0.338878	0.00975407	-1.02668
PDT16	44	ramp	0.493919	1.37379	-0.20263	0.879875	-0.696549
PDT16	45	ramp	0.707778	0.392636	-0.249286	-0.315142	-0.957064
PDT16	46	ramp	0.812028	0.303534	0.124765	-0.508495	-0.687263
PDT16	47	ramp	0.876341	0.610437	0.0431214	-0.265904	-0.833219
PDT16	48	ramp	0.673797	0.336253	-0.17158	-0.337544	-0.845377
PDT16	49	ramp	0.560673	0.0982173	-0.196607	-0.462456	-0.757281
PDT16	50	ramp	0.819392	1.22233	-0.0477047	0.402939	-0.867096
PDT16	51	ramp	0.634332	0.335314	0.154641	-0.299018	-0.479691
PDT16	52	ramp	0.883732	0.372579	-0.291773	-0.511154	-1.17551
PDT16	53	ramp	0.97447	0.340759	-0.314726	-0.633711	-1.2892
PDT16	54	ramp	1.0939	0.83588	-0.472728	-0.258024	-1.56663
PDT16	55	ramp	0.626142	0.337718	-0.148454	-0.288424	-0.774596
PDT16	56	ramp	0.70313	0.0453386	-0.444081	-0.657791	-1.14721
PDT16	57	ramp	1.01485	0.634208	-0.145574	-0.380643	-1.16042
PDT16	58	ramp	0.777316	0.207544	-0.362792	-0.569772	-1.14011
PDT16	59	ramp	0.88361	0.977933	0.0319099	0.0943226	-0.8517
PDT16	60	ramp	0.97269	0.895509	0.365719	-0.0771801	-0.606971
PDT16	61	ramp	0.814918	0.388696	0.298652	-0.426222	-0.516266
PDT16	62	ramp	0.669606	0.359672	0.199916	-0.309933	-0.46969
PDT16	63	ramp	0.696482	0.194774	0.381318	-0.501708	-0.315164
PDT16	64	ramp	0.75253	0.28393	0.461976	-0.4686	-0.290554
PDT16	65	ramp	0.881967	0.321883	0.392889	-0.560084	-0.489078
PDT16	66	ramp	0.764947	0.986622	0.332022	0.221675	-0.432924
PDT16	67	ramp	0.815867	0.596431	0.367032	-0.219436	-0.448836
PDT16	68	ramp	0.5777	0.231765	0.153635	-0.345935	-0.424064
PDT16	69	ramp	0.870717	0.82277	0.360289	-0.0479473	-0.510428
PDT16	70	ramp	0.909447	0.520669	0.405508	-0.388779	-0.503939
PDT16	71	ramp	0.916298	0.371327	0.0542112	-0.544971	-0.862087
PDT16	72	ramp	0.705893	0.782977	0.283551	0.0770841	-0.422342
PDT16	73	ramp	0.867649	0.0568336	0.227672	-0.810815	-0.639977
PDT16	74	ramp	0.56895	-0.412514	0.603919	-0.981464	0.0349688
PDT16	75	ramp	0.951638	0.111435	0.611707	-0.840202	-0.339931
PDT16	76	ramp	1.00573	0.59459	0.629778	-0.411141	-0.375952
PDT16	77	ramp	0.91994	0.333843	0.637004	-0.586097	-0.282936
PDT16	78	ramp	0.845395	0.40976	0.915535	-0.435634	0.0701406
PDT16	79	ramp	0.846825	-0.249345	0.72782	-1.09617	-0.119005
PDT16	80	ramp	0.803154	-0.353432	0.526266	-1.15659	-0.276888
PDT16	81	hold	0.762309	0.327583	0.508066	-0.434727	-0.254243
PDT16	82	hold	0.916543	-0.0787348	0.379697	-0.995278	-0.536846
PDT16	83	hold	0.891041	0.0837197	0.472551	-0.807321	-0.41849
PDT16	84	hold	0.806183	0.624955	0.53456	-0.181228	-0.271622
PDT16	85	hold	0.987004	0.277383	0.185671	-0.709621	-0.801333
PDT16	86	hold	0.929378	-0.0436283	0.50699	-0.973007	-0.422388
PDT16	87	hold	1.12898	-0.323519	0.380017	-1.4525	-0.748968
PDT16	88	hold	0.937311	-0.220793	0.708036	-1.1581	-0.229275
PDT16	89	hold	0.595857	0.793627	0.298064	0.19777	-0.297793
PDT16	90	hold	0.965538	0.82152	0.493041	-0.144018	-0.472497
PDT16	91	hold	0.944913	0.815084	0.41595	-0.129829	-0.528963
PDT16	92	hold	0.98868	0.49283	0.736474	-0.49585	-0.252206
PDT16	93	hold	0.662127	0.442844	0.607593	-0.219283	-0.0545343
PDT16	94	hold	0.480172	0.182629	0.573749	-0.297543	0.0935772
PDT16	95	hold	0.903895	1.02521	0.400365	0.12132	-0.503529
PDT16	96	hold	0.938419	0.938339	0.260896	-7.977e-05	-0.677523
PDT16	97	hold	1.02048	0.429695	0.521058	-0.590787	-0.499424
PDT16	98	hold	0.981266	0.589992	0.650552	-0.391274	-0.330714
PDT16	99	hold	0.929171	0.152733	0.578234	-0.776438	-0.350936
PDT16	100	hold	0.860344	0.309884	0.471615	-0.55046	-0.388728
PDT16	101	hold	0.95903	0.315248	0.771967	-0.643782	-0.187063
PDT16	102	hold	0.737495	0.886695	0.778306	0.149199	0.0408109
PDT16	103	hold	0.784339	0.444725	0.994649	-0.339613	0.21031
PDT16	104	hold	0.642284	0.0336447	1.03414	-0.608639	0.39186
PDT16	105	hold	0.76404	0.810681	0.968018	0.046641	0.203978
PDT16	106	hold	0.713035	0.208338	1.45271	-0.504697	0.739675
PDT16	107	hold	0.680817	0.096736	1.06428	-0.584081	0.383463
PDT16	108	hold	0.820102	-0.0446729	0.86666	-0.864775	0.0465577
PDT16	109	hold	0.73786	0.515223	0.535553	-0.222637	-0.202307
PDT16	110	hold	0.791819	0.477368	0.486686	-0.314451	-0.305133
PDT16	111	hold	0.796163	0.562086	0.824664	-0.234077	0.0285011
PDT16	112	hold	1.00128	0.503745	0.655189	-0.497538	-0.346095
PDT16	113	hold	0.843418	1.01045	0.660145	0.167032	-0.183273
PDT16	114	hold	0.617912	0.455069	0.46183	-0.162843	-0.156082
PDT16	115	hold	0.954963	0.0633591	0.829824	-0.891604	-0.125139
PDT16	116	hold	0.473435	0.413088	0.61052	-0.0603472	0.137085
PDT16	117	hold	0.972048	0.490965	0.820888	-0.481083	-0.15116
PDT16	118	hold	0.865725	0.663614	0.675949	-0.202111	-0.189776
PDT16	119	hold	1.22625	0.840526	0.879336	-0.385725	-0.346915
PDT16	120	hold	0.663825	0.820937	0.505118	0.157112	-0.158708
PDT16	121	AE	0.777959	1.04191	0.750151	0.26395	-0.0278076
PDT16	122	AE	0.842778	1.19932	-0.0900002	0.356537	-0.932779
PDT16	123	AE	1.06828	1.77454	-0.0656775	0.706265	-1.13396
PDT16	124	AE	0.69474	1.86965	-0.0378162	1.17491	-0.732557
PDT16	125	AE	1.04562	1.60945	0.140356	0.563826	-0.905264
PDT16	126	AE	0.666251	1.43709	-0.385293	0.770843	-1.05154
PDT16	127	AE	0.664196	1.535	-0.267387	0.870803	-0.931583
PDT16	128	AE	0.550914	1.67421	-0.275114	1.1233	-0.826028
PDT16	129	AE	0.79711	1.10383	-0.369234	0.306716	-1.16634
PDT16	130	AE	0.931299	1.34495	-0.390155	0.413655	-1.32145
PDT16	131	AE	0.940691	1.81244	-0.0706681	0.871751	-1.01136
PDT16	132	AE	0.820772	1.46114	-0.126917	0.640368	-0.94769
PDT16	133	AE	0.771618	0.762823	0.0966342	-0.00879421	-0.674983
PDT16	134	AE	0.967274	1.39791	-0.0502019	0.430634	-1.01748
PDT16	135	AE	0.839533	1.22248	0.0130621	0.382948	-0.826471
PDT16	136	AE	0.856141	1.59862	0.0897236	0.74248	-0.766417
PDT16	137	AE	0.7103	1.30915	0.195682	0.598846	-0.514618
PDT16	138	AE	0.510735	1.23956	-0.174807	0.728822	-0.685542
PDT16	139	AE	0.551967	1.81334	-0.204977	1.26137	-0.756944
PDT16	140	AE	1.08686	1.30686	0.345653	0.219998	-0.741209
PDT16	141	AE	0.569351	0.972927	0.142171	0.403576	-0.427181
PDT16	142	AE	0.642997	1.05423	-0.186945	0.411237	-0.829942
PDT16	143	AE	0.49576	1.00807	0.0401034	0.512309	-0.455657
PDT16	144	AE	0.613556	1.42084	0.0107411	0.807288	-0.602815
PDT16	145	AE	1.17133	1.07122	0.140911	-0.100112	-1.03042
PDT16	146	AE	0.978427	1.13737	0.108548	0.158946	-0.869879
PDT16	147	AE	0.273647	1.49354	0.0758892	1.21989	-0.197758
PDT16	148	AE	0.557698	1.23723	0.196176	0.679532	-0.361523
PDT16	149	AE	0.854656	1.88507	0.0717851	1.03042	-0.782871
PDT16	150	AE	0.773708	1.20439	0.0957496	0.430684	-0.677958
PDT16	151	AE	0.796023	1.02234	-0.054434	0.22632	-0.850457
PDT16	152	AE	0.879417	1.80834	-0.0642051	0.928923	-0.943622
PDT16	153	AE	0.692208	2.06652	0.140717	1.37431	-0.551491
PDT16	154	AE	0.643537	1.84806	0.0202472	1.20452	-0.62329
PDT16	155	AE	0.617503	1.94074	-0.0911407	1.32324	-0.708644
PDT16	156	AE	1.10512	1.86302	-0.118117	0.757895	-1.22324
PDT16	157	AE	0.844218	1.36528	0.0961219	0.521064	-0.748097
PDT16	158	AE	0.874005	1.16397	0.192228	0.289967	-0.681776
PDT16	159	AE	0.937695	1.10283	0.30293	0.165139	-0.634765
PDT16	160	AE	0.81933	1.58697	0.0296942	0.767644	-0.789635
PDT17	1	base	0.534726		0.0336297		-0.501096
PDT17	2	base	0.201177		0.155524		-0.045653
PDT17	3	base	0.255769		-0.0645112		-0.32028
PDT17	4	base	-0.53238		-0.0246533		0.507727
PDT17	5	base	0.517598		-0.135063		-0.65266
PDT17	6	base	0.0538848		0.134614		0.0807296
PDT17	7	base	0.157152		0.118654		-0.0384978
PDT17	8	base	-0.492045		0.105152		0.597197
PDT17	9	base	0.0439468		-0.0362914		-0.0802383
PDT17	10	base	0.145481		-0.154165		-0.299646
PDT17	11	base	-0.189611		0.241736		0.431346
PDT17	12	base	0.0823224		-0.241914		-0.324236
PDT17	13	base	-0.121872		-0.00184002		0.120032
PDT17	14	base	-0.101064		0.254705		0.355769
PDT17	15	base	-0.0828027		-0.0164627		0.06634
PDT17	16	base	0.105001		-0.0782701		-0.183272
PDT17	17	base	0.046343		-0.0731252		-0.119468
PDT17	18	base	-0.270621		0.0608666		0.331488
PDT17	19	base	-0.31211		-0.135523		0.176587
PDT17	20	base	-0.0842602		-0.153347		-0.0690869
PDT17	21	ramp	-0.191849		-0.182815		0.00903422
PDT17	22	ramp	0.166192		-0.00937256		-0.175565
PDT17	23	ramp	-0.155579		-0.0532293		0.102349
PDT17	24	ramp	-0.119217		-0.00200661		0.11721
PDT17	25	ramp	-0.0871805		-0.155655		-0.0684745
PDT17	26	ramp	-0.0998599		0.0318884		0.131748
PDT17	27	ramp	-0.166359		-0.13684		0.0295181
PDT17	28	ramp	-0.0372573		-0.0928138		-0.0555565
PDT17	29	ramp	0.00924307		-0.038842		-0.0480851
PDT17	30	ramp	-0.140433		-0.2367		-0.0962678
PDT17	31	ramp	-0.0454323		-0.234757		-0.189324
PDT17	32	ramp	-0.18065		-0.0452011		0.135449
PDT17	33	ramp	0.047358		-0.00647282		-0.0538308
PDT17	34	ramp	-0.068933		0.0342377		0.103171
PDT17	35	ramp	0.0983578		0.116578		0.01822
PDT17	36	ramp	-0.161325		-0.0551607		0.106164
PDT17	37	ramp	-0.150095		-0.109166		0.040929
PDT17	38	ramp	0.100809		0.208067		0.107259
PDT17	39	ramp	0.190197		0.11707		-0.0731268
PDT17	40	ramp	-0.0152544		-0.128753		-0.113498
PDT17	41	ramp	0.0635008		-0.172838		-0.236339
PDT17	42	ramp	0.12077		-0.00601693		-0.126787
PDT17	43	ramp	-0.0264075		-0.0171371		0.00927034
PDT17	44	ramp	-0.0785449		-0.149933		-0.0713884
PDT17	45	ramp	-0.113221		-0.377558		-0.264337
PDT17	46	ramp	-0.301288		0.109669		0.410956
PDT17	47	ramp	-0.711331		0.0599253		0.771256
PDT17	48	ramp	-0.237816		-0.0420438		0.195772
PDT17	49	ramp	-0.349207		-0.031367		0.31784
PDT17	50	ramp	-0.210108		0.292306		0.502414
PDT17	51	ramp	-0.255592		0.000188799		0.25578
PDT17	52	ramp	-0.222769		0.0980433		0.320812
PDT17	53	ramp	-0.0613854		-0.162922		-0.101537
PDT17	54	ramp	-0.103783		0.0192133		0.122996
PDT17	55	ramp	-0.214193		0.0353225		0.249516
PDT17	56	ramp	-0.488508		0.126476		0.614984
PDT17	57	ramp	-0.357022		0.182963		0.539985
PDT17	58	ramp	-0.203044		0.122923		0.325967
PDT17	59	ramp	-0.222769		0.402178		0.624947
PDT17	60	ramp	-0.139898		0.114526		0.254424
PDT17	61	ramp	-0.223419		0.0433076		0.266726
PDT17	62	ramp	-0.140163		0.461491		0.601654
PDT17	63	ramp	-0.195368		0.232976		0.428344
PDT17	64	ramp	-0.255415		0.422126		0.677542
PDT17	65	ramp	-0.36714		0.214882		0.582022
PDT17	66	ramp	-0.265774		0.101159		0.366932
PDT17	67	ramp	-0.378688		0.115625		0.494314
PDT17	68	ramp	-0.23334		0.0755371		0.308877
PDT17	69	ramp	-0.413308		0.300675		0.713983
PDT17	70	ramp	-0.530072		0.158625		0.688697
PDT17	71	ramp	-0.442828		0.41248		0.855308
PDT17	72	ramp	-0.435815		0.244128		0.679943
PDT17	73	ramp	-0.18938		0.0298799		0.21926
PDT17	74	ramp	-0.167156		0.462445		0.629601
PDT17	75	ramp	-0.268626		0.239357		0.507983
PDT17	76	ramp	-0.312123		0.322603		0.634726
PDT17	77	ramp	-0.74056		0.511112		1.25167
PDT17	78	ramp	-0.418485		0.403103		0.821588
PDT17	79	ramp	-0.430147		0.505142		0.935289
[truncated: 561 more rows]

## Sheet: Healthy Speaker Info
Subject	Sex	Age	F0 (mean of baseline)	Pitch acuity	Shift up Compensation Cents*	Shift down Compensation Cents*	Shift up baseline variability 200ms	Shift down baseline variability 200ms
CT1	F	77	164.404	0.2992	140.697	59.3941	0.0934	0.1433
CT2	F	61	135.142	1.207	95.421	234.019	0.2519	0.3029
CT3	M	70	79.3042	0.4525	N/A	146.751	N/A	0.3385
CT4	F	69	184.747	0.1009	53.133	75.3775	0.0841	0.0826
CT5	M	65	139.654	0.1465	N/A	61.715	N/A	0.1391
CT6	M	72	94.7535	0.0965	120.569	200.625	0.2676	0.4005
CT9	F	68	188.459	0.4579	24.846	47.3687	0.146	0.1225
CT12	M	65	85.1359	0.162	N/A	53.1542	N/A	0.077
CT13	F	62	248.311	1.569	55.3994	-3.483	0.1346	0.1255
CT14	F	62	173.769	0.0968	107.187	126.366	0.0569	0.252
CT15	F	64	135.875	0.1697	26.9535	16.0267	0.1314	0.2274
CT17	F	64	209.2	0.4365	71.372	N/A	0.0849	N/A
CT19	F	61	163.353	0.1501	127.221	50.5241	0.0765	0.0656
CT20	M	50	98.3203	0.1738	37.4882	N/A	0.0909	N/A
CT21	M	58	101.425	0.086	76.8722	N/A	0.1847	N/A
CT22	M	61	93.5419	0.0809	150.05	-56.618	0.1393	0.2242
CT23	F	63	135.199	1.2464	210.862	N/A	0.109	N/A
CT25	M	63	146.87	0.7076	N/A	32.4366	N/A	0.0999
CT26	M	66	131.181	1.5439	76.82	64.3707	0.1232	0.1183
						*Compensation is defined as the mean over the "Hold Phase" trials
						*Cents are 1/100 of a Semitone

## Sheet: Healthy Speaker Adaptation Data
Subject	Trial	Phase	Control Condition (ST)	Shift Up (ST)	Shift Down (ST)	Shift up Normalized to Control (ST)	Shift down Normalized to Control (ST)
CT1	1	base	1.06195	2.18337	0.57599	1.12142	-0.485961
CT1	2	base	0.583916	0.551277	0.155707	-0.0326382	-0.428208
CT1	3	base	0.409042	0.434774	-0.119602	0.025732	-0.528644
CT1	4	base	0.270391	-0.123545	-0.140962	-0.393937	-0.411353
CT1	5	base	0.459186	-0.135622	-0.0630417	-0.594809	-0.522228
CT1	6	base	-0.230334	-0.232543	-0.377679	-0.00220838	-0.147344
CT1	7	base	0.0667143	-0.0753216	-0.194478	-0.142036	-0.261192
CT1	8	base	-0.126434	-0.330009	-0.249559	-0.203575	-0.123125
CT1	9	base	-0.152351	-0.111477	-0.442804	0.0408738	-0.290453
CT1	10	base	-0.178306	-0.48957	-0.061358	-0.311264	0.116948
CT1	11	base	-0.0231534	-0.244696	-0.336632	-0.221542	-0.313478
CT1	12	base	0.219696	-0.220398	-0.315001	-0.440094	-0.534697
CT1	13	base	-0.308671	-0.501906	-0.119602	-0.193235	0.189069
CT1	14	base	-0.466415	-0.34223	-0.167547	0.124185	0.298868
CT1	15	base	-0.308671	-0.477244	0.174647	-0.168573	0.483318
CT1	16	base	-0.269458	-0.0272317	-0.0268777	0.242227	0.242581
CT1	17	base	-0.387363	0.211234	0.351435	0.598597	0.738798
CT1	18	base	-0.54583	-0.305591	0.38529	0.240239	0.931119
CT1	19	base	-0.126434	-0.0152301	0.683343	0.111204	0.809777
CT1	20	base	-0.0360299	0.0566055	0.23317	0.0926353	0.269199
CT1	21	ramp	-0.165324	-0.330009	0.480967	-0.164685	0.64629
CT1	22	ramp	-0.374223	0.223072	0.14014	0.597295	0.514363
CT1	23	ramp	-0.440025	0.551277	0.673672	0.991302	1.1137
CT1	24	ramp	-0.347972	0.50477	0.242933	0.852742	0.590906
CT1	25	ramp	-0.559101	0.667002	0.285636	1.2261	0.844737
CT1	26	ramp	-0.256407	0.850567	0.400182	1.10697	0.656589
CT1	27	ramp	-0.665639	0.701569	0.456096	1.36721	1.12173
CT1	28	ramp	-0.585674	0.747551	0.361178	1.33323	0.946852
CT1	29	ramp	-0.79974	0.941625	0.777755	1.74137	1.57749
CT1	30	ramp	-0.308671	0.50477	0.924015	0.813441	1.23269
CT1	31	ramp	-0.786283	0.493124	0.866225	1.27941	1.65251
CT1	32	ramp	-0.79974	0.329246	0.487161	1.12899	1.2869
CT1	33	ramp	-0.786283	-0.147708	0.274706	0.638575	1.06099
CT1	34	ramp	-0.826685	-0.220398	0.941764	0.606287	1.76845
CT1	35	ramp	-0.679002	-0.712959	0.137751	-0.0339562	0.816754
CT1	36	ramp	-0.7594	-0.83832	0.331602	-0.0789197	1.091
CT1	37	ramp	-0.652286	-0.913975	0.426915	-0.261689	1.0792
CT1	38	ramp	-0.598976	-1.01537	0.487245	-0.416389	1.08622
CT1	39	ramp	-0.62561	-1.40096	0.119418	-0.775346	0.745028
CT1	40	ramp	-0.506077	-1.76876	0.240966	-1.26268	0.747043
CT1	41	ramp	-0.772836	-1.82195	0.451209	-1.04911	1.22405
CT1	42	ramp	-0.7594	-1.78204	0.691707	-1.02264	1.45111
CT1	43	ramp	-0.413674	-1.99594	0.58158	-1.58227	0.995254
CT1	44	ramp	-0.54583	-2.10389	0.599358	-1.55806	1.14519
CT1	45	ramp	-0.559101	-2.07684	0.509223	-1.51774	1.06832
CT1	46	ramp	-0.532569	-1.64968	0.3476	-1.11711	0.880168
CT1	47	ramp	-0.334862	-1.79533	0.297755	-1.46047	0.632617
CT1	48	ramp	-0.797801	-2.04983	0.596593	-1.25203	1.39439
CT1	49	ramp	-0.813207	-1.83527	0.527721	-1.02206	1.34093
CT1	50	ramp	-0.178306	-2.23978	0.361656	-2.06147	0.539963
CT1	51	ramp	-0.400514	-1.83527	0.290124	-1.43475	0.690638
CT1	52	ramp	-0.679002	-1.80863	0.256458	-1.12963	0.935461
CT1	53	ramp	-0.559101	-2.29444	0.555638	-1.73534	1.11474
CT1	54	ramp	-0.559101	-2.1853	0.406771	-1.6262	0.965872
CT1	55	ramp	-0.638943	-2.1989	0.681644	-1.55996	1.32059
CT1	56	ramp	-0.786283	-1.88866	0.737347	-1.10238	1.52363
CT1	57	ramp	-0.387363	-1.54452	0.653769	-1.15716	1.04113
CT1	58	ramp	-0.572383	-1.43999	0.768259	-0.86761	1.34064
CT1	59	ramp	-0.519318	-1.71574	0.464757	-1.19642	0.984075
CT1	60	ramp	-0.70576	-1.34905	0.553833	-0.643285	1.25959
CT1	61	ramp	-0.745975	-1.76876	-0.00725261	-1.02278	0.738722
CT1	62	ramp	-0.612288	-1.90203	0.297493	-1.28975	0.909781
CT1	63	ramp	-0.665639	-1.86194	1.11138	-1.19631	1.77702
CT1	64	ramp	-0.585674	-1.59702	0.375027	-1.01135	0.960701
CT1	65	ramp	-0.813207	-1.98249	0.35413	-1.16929	1.16734
CT1	66	ramp	-0.719155	-1.74223	0.152884	-1.02307	0.872038
CT1	67	ramp	-0.813207	-2.03634	0.507134	-1.22314	1.32034
CT1	68	ramp	-0.867182	-1.47912	0.903318	-0.611935	1.7705
CT1	69	ramp	-0.975638	-1.83527	0.271245	-0.85963	1.24688
CT1	70	ramp	-0.989243	-1.75549	0.275312	-0.766245	1.26456
CT1	71	ramp	-1.01649	-1.68928	0.617601	-0.672798	1.63409
CT1	72	ramp	-0.598976	-1.53142	0.827498	-0.932444	1.42647
CT1	73	ramp	-0.692376	-1.62333	0.673672	-0.930956	1.36605
CT1	74	ramp	-0.426844	-1.68928	0.730415	-1.26244	1.15726
CT1	75	ramp	-0.440025	-1.7025	0.917226	-1.26248	1.35725
CT1	76	ramp	-0.479626	-1.54452	0.631852	-1.06489	1.11148
CT1	77	ramp	-0.719155	-1.83527	0.274079	-1.11611	0.993234
CT1	78	ramp	-0.466415	-1.90203	0.98347	-1.43562	1.44989
CT1	79	ramp	-0.256407	-1.96906	0.454191	-1.71265	0.710598
CT1	80	ramp	-0.585674	-1.80863	0.428384	-1.22296	1.01406
CT1	81	hold	-0.243366	-1.8486	0.515018	-1.60524	0.758384
CT1	82	hold	-0.519318	-1.61017	0.23102	-1.09085	0.750338
CT1	83	hold	-0.282519	-1.90203	0.642978	-1.61952	0.925497
CT1	84	hold	-0.519318	-1.96906	0.563011	-1.44974	1.08233
CT1	85	hold	-0.440025	-2.0094	0.721124	-1.56937	1.16115
CT1	86	hold	-0.652286	-1.74223	0.709104	-1.08994	1.36139
CT1	87	hold	-0.652286	-2.10389	0.986734	-1.4516	1.63902
CT1	88	hold	-0.585674	-2.1717	0.761404	-1.58603	1.34708
CT1	89	hold	-0.813207	-1.79533	0.352411	-0.982125	1.16562
CT1	90	hold	-0.217313	-1.99594	0.206267	-1.77863	0.42358
CT1	91	hold	-0.361093	-2.04983	-0.0614971	-1.68874	0.299596
CT1	92	hold	-0.440025	-2.07684	0.00214509	-1.63682	0.44217
CT1	93	hold	-0.585674	-1.99594	-0.337238	-1.41027	0.248436
CT1	94	hold	-0.492846	-2.02287	-0.272976	-1.53002	0.219871
CT1	95	hold	-0.679002	-2.10389	-0.125711	-1.42489	0.553291
CT1	96	hold	-0.492846	-2.1989	0.347388	-1.70606	0.840235
CT1	97	hold	-0.269458	-2.30813	0.058142	-2.03867	0.3276
CT1	98	hold	-0.0489159	-1.95563	0.422883	-1.90672	0.471799
CT1	99	hold	-0.191299	-1.7025	0.0171916	-1.51121	0.20849
CT1	100	hold	-0.880702	-1.94222	0.144231	-1.06152	1.02493
CT1	101	hold	-0.191299	-2.13098	0.108199	-1.93968	0.299498
CT1	102	hold	-0.413674	-1.68928	0.0987548	-1.27561	0.512429
CT1	103	hold	-0.334862	-1.45302	0.394008	-1.11816	0.72887
CT1	104	hold	-0.282519	-1.59702	0.304872	-1.3145	0.587391
CT1	105	hold	-0.100556	-1.74223	0.1706	-1.64167	0.271156
CT1	106	hold	0.0410854	-1.38796	0.240068	-1.42905	0.198982
CT1	107	hold	-0.679002	-1.76876	0.0992042	-1.08976	0.778206
CT1	108	hold	-0.54583	-1.74223	0.252345	-1.1964	0.798175
CT1	109	hold	-0.70576	-1.64968	0.0732907	-0.943922	0.779051
CT1	110	hold	-0.492846	-1.91542	0.00130354	-1.42257	0.49415
CT1	111	hold	-0.934888	-1.96906	0.241029	-1.03417	1.17592
CT1	112	hold	-0.374223	-1.92881	0.186587	-1.55459	0.560811
CT1	113	hold	-1.24979	-1.92881	-0.147201	-0.679022	1.10259
CT1	114	hold	-0.692376	-2.23978	-0.363257	-1.5474	0.329119
CT1	115	hold	-1.16709	-2.1717	0.0913393	-1.00461	1.25843
CT1	116	hold	-0.692376	-2.03634	0.207732	-1.34397	0.900108
CT1	117	hold	-0.612288	-2.13098	0.119335	-1.5187	0.731623
CT1	118	hold	-0.665639	-2.07684	0.013768	-1.4112	0.679407
CT1	119	hold	-0.191299	-1.91542	0.144165	-1.72412	0.335464
CT1	120	hold	-0.374223	-1.80863	-0.0511186	-1.43441	0.323104
CT1	121	AE	-0.243366	-1.64968	0.146094	-1.40632	0.38946
CT1	122	AE	-0.62561	-1.34905	-0.784068	-0.723435	-0.158458
CT1	123	AE	-0.679002	-1.51833	-0.627292	-0.839327	0.0517101
CT1	124	AE	-0.440025	-1.55763	-1.03349	-1.11761	-0.593461
CT1	125	AE	-0.559101	-1.7025	-0.694819	-1.1434	-0.135718
CT1	126	AE	-0.813207	-1.49218	-0.629157	-0.67897	0.184051
CT1	127	AE	-0.826685	-1.6365	-0.965547	-0.809817	-0.138862
CT1	128	AE	-0.934888	-1.16857	-0.917112	-0.233685	0.0177755
CT1	129	AE	-0.948461	-1.41396	-0.579279	-0.465498	0.369181
CT1	130	AE	-0.934888	-1.34905	-0.444677	-0.414158	0.490211
CT1	131	AE	-1.19461	-1.59702	-0.658162	-0.40241	0.53645
CT1	132	AE	-1.13961	-1.45302	-0.436003	-0.313416	0.703605
CT1	133	AE	-1.30515	-1.45302	-0.71635	-0.147878	0.588796
CT1	134	AE	-1.23598	-1.27147	-0.384472	-0.0354903	0.851508
CT1	135	AE	-1.18084	-1.40096	-0.592191	-0.220112	0.588654
CT1	136	AE	-1.18084	-1.82195	-0.490929	-0.641102	0.689916
CT1	137	AE	-0.772836	-1.94222	-0.225599	-1.16938	0.547237
CT1	138	AE	-1.15334	-1.67607	0.756199	-0.522731	1.90954
CT1	139	AE	-1.15334	-1.80863	-0.306659	-0.655291	0.846683
CT1	140	AE	-1.04377	-1.79533	-0.0915901	-0.751562	0.95218
CT1	141	AE	-0.867182	-1.54452	0.109161	-0.677338	0.976343
CT1	142	AE	-0.880702	-1.7025	0.163441	-0.821803	1.04414
CT1	143	AE	-0.921325	-1.59702	-0.0590951	-0.675696	0.86223
CT1	144	AE	-0.867182	-1.75549	-0.13648	-0.888306	0.730701
CT1	145	AE	-1.12588	-1.79533	0.605627	-0.669448	1.73151
CT1	146	AE	-1.33289	-1.8753	0.185963	-0.542407	1.51885
CT1	147	AE	-0.7594	-2.02287	0.31646	-1.26347	1.07586
CT1	148	AE	-1.23598	-1.92881	0.937909	-0.692833	2.17389
CT1	149	AE	-0.948461	-2.363	0.558161	-1.41454	1.50662
CT1	150	AE	-0.880702	-1.99594	0.306271	-1.11524	1.18697
CT1	151	AE	-0.989243	-2.52867	0.399351	-1.53943	1.38859
CT1	152	AE	-1.19461	-2.37675	0.338598	-1.18213	1.53321
CT1	153	AE	-1.23598	-2.43184	0.163618	-1.19586	1.3996
CT1	154	AE	-1.31901	-2.1989	0.490085	-0.879889	1.8091
CT1	155	AE	-1.30515	-1.92881	-0.140962	-0.623667	1.16418
CT1	156	AE	-1.23598	-2.02287	0.281311	-0.786886	1.51729
CT1	157	AE	-1.34678	-2.0094	0.42308	-0.662619	1.76986
CT1	158	AE	-1.5424	-1.8753	0.028938	-0.332897	1.57134
CT1	159	AE	-1.03012	-1.32315	-0.034424	-0.293026	0.995699
CT1	160	AE	-1.19461	-1.16857	-0.248159	0.0260389	0.946452
CT2	1	base	1.21896	-1.71886	2.09327	-2.93782	0.874309
CT2	2	base	-0.612779	-2.39026	-0.931202	-1.77748	-0.318423
CT2	3	base	-1.15772	-2.43445	0.0685039	-1.27673	1.22622
CT2	4	base	-1.11369	-0.953645	-0.244017	0.160047	0.869674
CT2	5	base	-0.250544	-0.564734	0.211612	-0.31419	0.462156
CT2	6	base	-1.00771	0.392702	0.00167884	1.40041	1.00938
CT2	7	base	0.160451	0.227882	-0.249945	0.0674318	-0.410396
CT2	8	base	0.299506	-0.364963	-0.207962	-0.66447	-0.507469
CT2	9	base	0.574311	-0.209009	-0.244017	-0.78332	-0.818328
CT2	10	base	0.697795	1.01037	-0.130316	0.312573	-0.828111
CT2	11	base	-1.00771	-0.718725	-0.360121	0.288981	0.647585
CT2	12	base	-0.394108	0.154315	-0.0883189	0.548422	0.305789
CT2	13	base	1.51491	-0.03244	0.136751	-1.54735	-1.37816
CT2	14	base	0.299506	1.95889	-0.244017	1.65939	-0.543524
CT2	15	base	1.15916	0.296829	-0.818906	-0.862332	-1.97807
CT2	16	base	0.421201	0.263272	-0.856257	-0.157929	-1.27746
CT2	17	base	-0.302611	-1.02843	0.463188	-0.725816	0.7658
CT2	18	base	-1.14402	0.74586	0.218939	1.88988	1.36296
CT2	19	base	0.299506	1.99436	0.0778049	1.69485	-0.221701
CT2	20	base	-0.0309889	2.41412	0.862765	2.44511	0.893754
CT2	21	ramp	-0.275023	1.31843	0.669837	1.59346	0.94486
CT2	22	ramp	-1.93065	0.720456	1.08702	2.65111	3.01767
CT2	23	ramp	-0.968472	-0.503959	0.289077	0.464513	1.25755
CT2	24	ramp	-0.833604	0.0597483	1.74287	0.893352	2.57647
CT2	25	ramp	-0.000262933	0.15194	1.66762	0.152203	1.66789
CT2	26	ramp	-0.114957	0.191302	2.09327	0.306259	2.20823
CT2	27	ramp	-0.082399	0.128771	1.7062	0.21117	1.7886
CT2	28	ramp	-0.0271972	0.165071	2.04063	0.192268	2.06783
CT2	29	ramp	0.0968724	1.35687	2.59061	1.26	2.49373
CT2	30	ramp	0.410843	-0.495255	2.51896	-0.906098	2.10812
CT2	31	ramp	0.610471	-0.434897	2.02135	-1.04537	1.41088
CT2	32	ramp	0.437454	-0.246673	2.30223	-0.684127	1.86478
CT2	33	ramp	0.00746871	-1.00219	2.49844	-1.00966	2.49097
CT2	34	ramp	-0.899419	-1.14317	2.62122	-0.243752	3.52064
CT2	35	ramp	-0.121057	-1.45743	0.89659	-1.33637	1.01765
CT2	36	ramp	-1.02129	-1.7335	0.89659	-0.712214	1.91788
CT2	37	ramp	-0.328704	-1.11488	1.33039	-0.786179	1.6591
CT2	38	ramp	-1.10302	-0.260119	0.532345	0.842897	1.63536
CT2	39	ramp	-1.15479	-1.9843	1.46171	-0.82951	2.61651
CT2	40	ramp	-0.832082	-0.544935	0.633321	0.287147	1.4654
CT2	41	ramp	-0.250544	0.0597483	1.51614	0.310292	1.76668
CT2	42	ramp	-0.446609	-1.67502	1.45863	-1.22841	1.90524
CT2	43	ramp	-0.552092	-1.52966	1.16429	-0.977563	1.71639
CT2	44	ramp	-0.18568	-0.246673	1.27138	-0.0609933	1.45706
CT2	45	ramp	-0.16109	-0.682226	1.06804	-0.521137	1.22913
CT2	46	ramp	-0.172736	-1.21409	1.21043	-1.04136	1.38316
CT2	47	ramp	0.32467	-2.34468	1.25258	-2.66935	0.927915
CT2	48	ramp	-1.02336	-2.96249	1.95241	-1.93913	2.97577
CT2	49	ramp	-0.328704	-1.44302	1.34537	-1.11432	1.67407
CT2	50	ramp	-0.48609	-2.16355	1.90302	-1.67746	2.38911
CT2	51	ramp	-0.47292	0.490134	1.47441	0.963053	1.94733
CT2	52	ramp	-0.631628	-0.668448	1.23125	-0.0368201	1.86287
CT2	53	ramp	0.479762	-2.80596	1.40712	-3.28572	0.927356
CT2	54	ramp	-0.00534101	-1.9843	1.87712	-1.97896	1.88246
CT2	55	ramp	-0.252966	-0.723627	2.28653	-0.470661	2.5395
CT2	56	ramp	-0.68206	-2.01405	1.42898	-1.33199	2.11104
CT2	57	ramp	-0.791805	-2.61997	1.9138	-1.82816	2.70561
CT2	58	ramp	-0.108161	-1.7775	1.87304	-1.66934	1.9812
CT2	59	ramp	0.0330598	-1.14317	1.97254	-1.17623	1.93948
CT2	60	ramp	-0.845528	-1.05844	2.26983	-0.212916	3.11535
CT2	61	ramp	-0.618347	-1.99917	1.86199	-1.38082	2.48034
CT2	62	ramp	-0.525661	-2.61997	1.95608	-2.09431	2.48174
CT2	63	ramp	-0.858985	-1.92496	2.12892	-1.06598	2.9879
CT2	64	ramp	-0.724884	-0.960119	1.26436	-0.235235	1.98924
CT2	65	ramp	-0.433469	-0.778982	1.18148	-0.345514	1.61495
CT2	66	ramp	-0.818646	-1.04436	1.89952	-0.225718	2.71816
CT2	67	ramp	0.211146	-0.246673	2.09426	-0.457818	1.88312
CT2	68	ramp	0.223796	-0.876282	1.47129	-1.10008	1.24749
CT2	69	ramp	-0.224569	-0.490322	2.12943	-0.265753	2.354
CT2	70	ramp	-0.133962	0.87232	1.65963	1.00628	1.7936
CT2	71	ramp	0.122332	-1.7775	1.46937	-1.89983	1.34704
CT2	72	ramp	-1.39214	-1.55863	2.11428	-0.166494	3.50642
CT2	73	ramp	0.223796	-0.300522	1.82847	-0.524318	1.60467
CT2	74	ramp	-0.538871	-1.34249	2.13527	-0.803622	2.67414
CT2	75	ramp	-1.13034	-1.89164	1.29302	-0.7613	2.42337
CT2	76	ramp	-0.631628	-2.66628	1.99768	-2.03465	2.62931
CT2	77	ramp	-1.19885	-2.04385	1.88841	-0.844994	3.08726
CT2	78	ramp	-0.7784	-2.74374	1.31941	-1.96534	2.09781
CT2	79	ramp	-0.432986	-2.01405	1.95453	-1.58106	2.38752
CT2	80	ramp	-0.765006	-0.932128	2.18368	-0.167122	2.94868
CT2	81	hold	-0.939947	-2.93107	1.30296	-1.99112	2.24291
CT2	82	hold	0.211146	-0.751282	1.50235	-0.962428	1.2912
CT2	83	hold	-0.48609	-1.14317	1.33718	-0.657081	1.82327
CT2	84	hold	-0.751622	-0.435881	1.08708	0.315741	1.83871
CT2	85	hold	0.0567384	-0.792849	1.34182	-0.849587	1.28508
CT2	86	hold	-0.938792	-1.9843	1.73167	-1.04551	2.67046
CT2	87	hold	-0.224569	-1.01624	1.63527	-0.791668	1.85984
CT2	88	hold	0.0629562	-0.327509	1.88175	-0.390465	1.8188
CT2	89	hold	-0.422138	-2.51239	1.42895	-2.09025	1.85109
CT2	90	hold	-0.860693	-1.82161	1.34581	-0.960914	2.2065
CT2	91	hold	-0.88354	-2.80596	1.26419	-1.92242	2.14773
CT2	92	hold	-0.491764	-2.01405	1.46171	-1.52229	1.95348
CT2	93	hold	-1.17707	-2.39026	1.35235	-1.21319	2.52942
CT2	94	hold	-0.721153	-2.04385	1.62585	-1.3227	2.34701
CT2	95	hold	-0.367916	-2.82155	2.1691	-2.45363	2.53702
CT2	96	hold	-0.276558	-1.74816	1.85538	-1.4716	2.13194
CT2	97	hold	0.147754	-2.42071	1.15374	-2.56846	1.00598
CT2	98	hold	-0.586706	-2.77482	2.08829	-2.18811	2.67499
CT2	99	hold	-1.25799	-1.42862	2.55994	-0.170639	3.81792
CT2	100	hold	-1.2592	-2.37505	2.33336	-1.11586	3.59256
CT2	101	hold	-1.25386	-0.778982	1.89239	0.474875	3.14625
CT2	102	hold	-1.35237	-1.71886	2.25153	-0.366491	3.6039
CT2	103	hold	-0.926427	-2.69722	2.4161	-1.77079	3.34252
CT2	104	hold	-0.394108	-2.74374	2.25023	-2.34963	2.64434
CT2	105	hold	-1.10302	-1.83633	2.26583	-0.733319	3.36884
CT2	106	hold	-0.394108	-1.9843	2.44948	-1.5902	2.84359
CT2	107	hold	-0.28958	-2.57378	2.07223	-2.2842	2.36181
CT2	108	hold	-1.55954	-1.71886	2.49844	-0.159322	4.05798
CT2	109	hold	-1.17142	-1.85108	2.35408	-0.679658	3.5255
CT2	110	hold	-0.738248	-0.300522	2.22938	0.437726	2.96763
CT2	111	hold	-1.72067	-2.54306	1.87111	-0.822388	3.59178
CT2	112	hold	-0.866523	-0.46308	1.97496	0.403443	2.84148
CT2	113	hold	-0.0701048	-0.572306	1.94164	-0.502202	2.01175
CT2	114	hold	0.407087	-1.44302	2.24593	-1.85011	1.83884
CT2	115	hold	-0.967019	-0.988155	2.43613	-0.0211361	3.40315
CT2	116	hold	0.122332	-0.0994468	2.04152	-0.221778	1.91919
CT2	117	hold	-0.394108	1.2832	2.43738	1.67731	2.83149
CT2	118	hold	-0.315653	-0.449475	2.12028	-0.133822	2.43593
CT2	119	hold	0.261693	-0.792849	1.70957	-1.05454	1.44787
CT2	120	hold	-0.578563	-0.00640519	2.48791	0.572158	3.06647
CT2	121	AE	-0.156771	1.03535	1.49272	1.19212	1.64949
CT2	122	AE	0.0435416	0.783895	1.58665	0.740353	1.54311
CT2	123	AE	-1.11743	0.682282	1.44983	1.79971	2.56726
CT2	124	AE	-0.121057	-0.179597	1.0036	-0.0585396	1.12466
CT2	125	AE	0.537094	0.529083	1.75359	-0.00801075	1.2165
CT2	126	AE	-0.591814	-0.00640519	0.183763	0.585409	0.775577
CT2	127	AE	0.437454	-0.287044	1.46171	-0.724498	1.02426
CT2	128	AE	0.549508	-0.0728124	0.919102	-0.622321	0.369594
CT2	129	AE	0.337238	-0.00112771	0.520838	-0.338365	0.183601
CT2	130	AE	-0.263546	-0.544935	1.11191	-0.281389	1.37546
CT2	131	AE	0.312093	0.0685938	1.41334	-0.243499	1.10125
CT2	132	AE	-1.14402	-0.152839	1.77067	0.991186	2.91469
CT2	133	AE	-1.08937	0.458898	0.706991	1.54827	1.79636
CT2	134	AE	-1.32286	0.0993194	-0.633348	1.42218	0.68951
CT2	135	AE	-0.51246	0.256705	-0.498447	0.769166	0.0140135
CT2	136	AE	-1.91931	-0.354538	0.364621	1.56477	2.28393
CT2	137	AE	-1.00771	-0.367326	0.598784	0.64038	1.60649
CT2	138	AE	-1.00771	-2.20866	0.346699	-1.20095	1.3544
CT2	139	AE	-1.95656	-0.233237	0.488421	1.72333	2.44499
CT2	140	AE	-1.25386	-0.449475	0.51953	0.804382	1.77339
CT2	141	AE	-1.70029	0.334865	0.136127	2.03516	1.83642
CT2	142	AE	-1.70029	0.0597483	0.458985	1.76004	2.15928
CT2	143	AE	-0.658222	0.129596	0.686186	0.787818	1.34441
CT2	144	AE	-0.872453	0.910079	0.916675	1.78253	1.78913
CT2	145	AE	-0.48609	0.981813	0.486271	1.4679	0.972361
CT2	146	AE	0.0713755	1.48845	1.19494	1.41707	1.12357
CT2	147	AE	-0.926427	0.910079	-0.571935	1.83651	0.354492
CT2	148	AE	-1.98528	0.758547	0.218939	2.74382	2.20421
CT2	149	AE	0.122332	-0.668448	0.692646	-0.79078	0.570314
CT2	150	AE	0.0294485	-0.0728124	-0.364745	-0.102261	-0.394194
CT2	151	AE	-0.658222	0.524999	-0.266832	1.18322	0.391389
CT2	152	AE	0.0176112	0.618469	-0.0662795	0.600858	-0.0838908
CT2	153	AE	0.299506	0.682282	1.09816	0.382775	0.798652
CT2	154	AE	-0.0952754	1.11008	0.828875	1.20535	0.92415
CT2	155	AE	-0.202967	1.18449	-0.160006	1.38745	0.042961
CT2	156	AE	-0.618347	1.98254	0.566723	2.60089	1.18507
CT2	157	AE	0.462418	1.46679	0.695396	1.00438	0.232978
CT2	158	AE	-0.791805	0.269757	0.335248	1.06156	1.12705
CT2	159	AE	0.058613	0.1388	0.885322	0.0801872	0.826709
CT2	160	AE	-0.314366	-0.490322	0.281277	-0.175956	0.595643
CT3	1	base	0.559707		-1.03385		-1.59356
CT3	2	base	0.400458		-0.936709		-1.33717
CT3	3	base	-0.470044		-1.58239		-1.11234
CT3	4	base	0.0252602		-1.34169		-1.36695
CT3	5	base	-0.077497		-0.836925		-0.759428
CT3	6	base	0.232409		0.472096		0.239687
CT3	7	base	0.0405124		0.867303		0.82679
CT3	8	base	-0.121409		-0.0587116		0.0626975
CT3	9	base	-0.0731119		0.564102		0.637214
CT3	10	base	0.142574		0.533487		0.390914
CT3	11	base	-0.150012		-0.803792		-0.65378
CT3	12	base	-0.269332		1.1061		1.37543
CT3	13	base	0.0927039		0.22433		0.131626
CT3	14	base	-0.132405		0.746659		0.879063
CT3	15	base	-0.0709197		0.22433		0.29525
CT3	16	base	0.275413		0.594662		0.319249
CT3	17	base	-0.252493		0.564102		0.816595
CT3	18	base	0.187917		0.716366		0.528449
CT3	19	base	0.0674324		-0.0587116		-0.126144
CT3	20	base	-0.44476		-0.314249		0.130511
CT3	21	ramp	0.203738		-0.770721		-0.97446
CT3	22	ramp	0.550468		-0.122243		-0.672711
CT3	23	ramp	-0.447157		-0.508408		-0.0612514
CT3	24	ramp	-0.103831		-0.573615		-0.469784
CT3	25	ramp	-0.207359		-0.411056		-0.203697
CT3	26	ramp	0.312779		-0.122243		-0.435022
CT3	27	ramp	0.506787		-0.25001		-0.756797
CT3	28	ramp	0.00999452		0.625168		0.615174
CT3	29	ramp	-0.233892		-0.671887		-0.437996
CT3	30	ramp	-0.45659		0.441319		0.897909
CT3	31	ramp	-0.425239		0.255496		0.680735
CT3	32	ramp	-0.360479		-0.0587116		0.301767
CT3	33	ramp	-0.966081		-0.0587116		0.907369
CT3	34	ramp	-0.492489		0.177477		0.669966
CT3	35	ramp	-0.532965		0.410486		0.943451
CT3	36	ramp	-0.47453		0.957237		1.43177
CT3	37	ramp	-0.596116		0.987112		1.58323
CT3	38	ramp	0.585051		0.776899		0.191847
CT3	39	ramp	-0.329301		0.776899		1.1062
CT3	40	ramp	-0.331526		0.255496		0.587022
CT3	41	ramp	-0.362708		0.594662		0.95737
CT3	42	ramp	0.421776		0.867303		0.445527
CT3	43	ramp	0.198775		0.00458775		-0.194188
CT3	44	ramp	-0.141206		0.927311		1.06852
CT3	45	ramp	0.158804		1.31237		1.15357
CT3	46	ramp	0.540674		1.22427		0.683597
CT3	47	ramp	0.0557512		1.40003		1.34428
CT3	48	ramp	0.355605		0.746659		0.391054
CT3	49	ramp	-0.0577728		1.1061		1.16387
CT3	50	ramp	-0.335977		1.42915		1.76513
CT3	51	ramp	-0.119211		1.16529		1.2845
CT3	52	ramp	0.271996		1.34164		1.06965
CT3	53	ramp	0.265548		1.04671		0.781159
CT3	54	ramp	0.801078		1.63164		0.830561
CT3	55	ramp	0.187982		0.867303		0.679321
CT3	56	ramp	-0.136805		0.802549		0.939354
CT3	57	ramp	0.0774976		0.807086		0.729588
CT3	58	ramp	0.0383343		0.927311		0.888977
CT3	59	ramp	0.196617		1.63164		1.43502
CT3	60	ramp	0.194459		1.95924		1.76478
CT3	61	ramp	-0.040259		1.86019		1.90045
CT3	62	ramp	-0.0271354		1.45822		1.48536
CT3	63	ramp	0.00563043		1.83178		1.82615
CT3	64	ramp	-0.178662		2.36365		2.54231
CT3	65	ramp	-0.258249		1.77484		2.03308
CT3	66	ramp	0.359882		1.48725		1.12737
CT3	67	ramp	0.0230802		1.91686		1.89378
CT3	68	ramp	0.49194		1.97334		1.4814
CT3	69	ramp	-0.356244		2.79921		3.15545
CT3	70	ramp	-0.121409		2.05772		2.17913
CT3	71	ramp	0.053575		1.86881		1.81524
CT3	72	ramp	-0.0380711		1.86019		1.89826
CT3	73	ramp	0.144738		1.57403		1.42929
CT3	74	ramp	0.0948751		2.55556		2.46068
CT3	75	ramp	0.474957		1.80333		1.32838
CT3	76	ramp	0.00781261		1.45822		1.45041
CT3	77	ramp	0.0927039		1.45822		1.36552
CT3	78	ramp	-0.0577728		1.22427		1.28204
CT3	79	ramp	0.17502		2.00151		1.82649
CT3	80	ramp	-0.00746844		1.74629		1.75376
CT3	81	hold	0.551251		1.88855		1.3373
CT3	82	hold	0.291326		2.1417		1.85037
CT3	83	hold	0.400458		1.83178		1.43133
CT3	84	hold	0.368432		2.30843		1.94
CT3	85	hold	-0.161025		1.74629		1.90732
CT3	86	hold	-0.479018		1.77484		2.25385
CT3	87	hold	-0.327076		1.40003		1.72711
CT3	88	hold	0.103557		0.564102		0.460544
CT3	89	hold	0.265548		1.31237		1.04683
CT3	90	hold	0.131744		1.38545		1.25371
CT3	91	hold	0.457957		0.625168		0.167212
CT3	92	hold	0.244036		1.04671		0.80267
CT3	93	hold	-0.378319		1.77484		2.15315
CT3	94	hold	0.157723		0.927311		0.769588
CT3	95	hold	0.379114		1.07643		0.697314
CT3	96	hold	0.421776		1.74629		1.32451
CT3	97	hold	0.267698		1.34164		1.07395
CT3	98	hold	-0.0118369		-0.25001		-0.238173
CT3	99	hold	0.276294		1.13572		0.859423
CT3	100	hold	0.36202		0.852268		0.490249
CT3	101	hold	-0.0118369		2.1696		2.18143
CT3	102	hold	-0.36137		0.957237		1.31861
CT3	103	hold	0.0513986		0.533487		0.482089
CT3	104	hold	0.256947		1.26838		1.01143
CT3	105	hold	0.599819		0.987112		0.387293
CT3	106	hold	0.730066		0.533487		-0.196579
CT3	107	hold	-0.14781		1.22427		1.37208
CT3	108	hold	-0.519463		1.74629		2.26575
CT3	109	hold	0.170697		1.57403		1.40333
CT3	110	hold	0.239731		1.01693		0.777204
CT3	111	hold	1.03707		1.1061		0.0690228
CT3	112	hold	0.0383343		0.867303		0.828968
CT3	113	hold	-0.315957		0.594662		0.910618
CT3	114	hold	-0.28264		0.594662		0.877302
CT3	115	hold	-0.35825		0.807086		1.16534
CT3	116	hold	-0.152214		1.48725		1.63946
CT3	117	hold	-0.130205		0.987112		1.11732
CT3	118	hold	-0.423002		1.04671		1.46971
CT3	119	hold	-0.427477		1.51622		1.9437
CT3	120	hold	0.0274399		1.1948		1.16736
CT3	121	AE	-0.191901		0.655621		0.847522
CT3	122	AE	-0.225043		0.502819		0.727862
CT3	123	AE	0.304201		0.22433		-0.0798708
CT3	124	AE	-0.077497		2.25303		2.33053
CT3	125	AE	-0.443147		1.26838		1.71153
CT3	126	AE	-0.269332		0.39505		0.664381
CT3	127	AE	-0.0468246		0.487464		0.534289
CT3	128	AE	-0.136805		0.317658		0.454463
CT3	129	AE	0.351327		0.00458775		-0.346739
CT3	130	AE	-0.28264		-0.378727		-0.0960868
CT3	131	AE	-0.338203		0.0991049		0.437308
CT3	132	AE	-0.398412		0.286605		0.685017
CT3	133	AE	-0.636835		0.130496		0.767331
CT3	134	AE	-0.209569		-0.639068		-0.429499
CT3	135	AE	-0.467801		0.302139		0.769939
CT3	136	AE	-0.163229		-0.411056		-0.247827
CT3	137	AE	0.398325		-0.378727		-0.777052
CT3	138	AE	-0.271549		0.564102		0.835651
CT3	139	AE	-0.496982		-0.378727		0.118255
CT3	140	AE	-0.253818		-0.704769		-0.450952
CT3	141	AE	-0.207359		0.130496		0.337856
CT3	142	AE	-0.264898		-0.443446		-0.178548
CT3	143	AE	-0.275985		0.348656		0.624641
CT3	144	AE	0.129578		-0.770721		-0.900299
CT3	145	AE	-0.216199		0.379599		0.595798
CT3	146	AE	-0.196316		-0.540981		-0.344664
CT3	147	AE	0.0208999		1.1061		1.0852
CT3	148	AE	0.269847		0.255496		-0.0143513
CT3	149	AE	0.302056		0.193109		-0.108947
CT3	150	AE	-0.382783		0.807086		1.18987
CT3	151	AE	0.116572		-0.0904482		-0.207021
CT3	152	AE	-0.169841		-0.770721		-0.60088
CT3	153	AE	-0.253818		1.01693		1.27075
CT3	154	AE	-0.503723		0.837221		1.34094
CT3	155	AE	-0.342656		0.68602		1.02868
CT3	156	AE	-0.231679		1.1948		1.42648
CT3	157	AE	-0.508219		0.348656		0.856875
CT3	158	AE	-0.400646		1.07643		1.47707
CT3	159	AE	-0.191901		0.987112		1.17901
CT3	160	AE	0.181502		0.51816		0.336658
CT4	1	base	0.532678	0.820536	0.0281232	0.287858	-0.504555
CT4	2	base	-0.106453	-0.103132	-0.511931	0.00332141	-0.405479
CT4	3	base	-0.222956	0.201439	-0.124334	0.424394	0.0986214
CT4	4	base	0.504916	0.0829597	-0.382228	-0.421956	-0.887143
CT4	5	base	-0.030011	0.126919	-0.183802	0.15693	-0.153791
CT4	6	base	-0.101911	-0.0191705	-0.0743075	0.0827409	0.0276039
CT4	7	base	0.311353	-0.293122	0.051929	-0.604475	-0.259424
CT4	8	base	0.0257052	-0.00578736	0.0320091	-0.0314926	0.00630387
CT4	9	base	-0.280237	-0.131266	-0.0958719	0.148972	0.184365
CT4	10	base	-0.0569986	0.0691376	-0.17467	0.126136	-0.117671
CT4	11	base	0.336159	-0.0821743	-0.0227924	-0.418333	-0.358951
CT4	12	base	0.0393683	-0.124653	0.111707	-0.164021	0.0723388
CT4	13	base	-0.423551	-0.101833	-0.0334143	0.321718	0.390136
CT4	14	base	-0.245152	-0.0272153	0.127126	0.217936	0.372277
CT4	15	base	0.145567	0.0101114	0.0545018	-0.135456	-0.0910652
CT4	16	base	-0.262238	-0.0787397	0.179178	0.183499	0.441416
CT4	17	base	-0.194176	-0.123085	0.156864	0.0710916	0.35104
CT4	18	base	-0.0933969	0.0432089	0.296354	0.136606	0.389751
CT4	19	base	-0.0896322	-0.179214	0.254143	-0.0895821	0.343776
CT4	20	base	0.172766	-0.112865	0.287452	-0.285632	0.114686
CT4	21	ramp	-0.0981041	-0.301364	0.19114	-0.203259	0.289245
CT4	22	ramp	0.0188915	0.248984	0.0614814	0.230092	0.0425899
CT4	23	ramp	-0.0965406	-0.113689	0.0330629	-0.0171482	0.129604
CT4	24	ramp	-0.0638926	0.037772	0.12217	0.101665	0.186063
CT4	25	ramp	0.0654264	0.0293393	0.112821	-0.0360871	0.0473948
CT4	26	ramp	-0.0502275	-0.0584596	0.233949	-0.0082321	0.284176
CT4	27	ramp	-0.120286	-0.356231	0.145363	-0.235945	0.26565
CT4	28	ramp	0.449549	-0.0363202	0.395149	-0.48587	-0.0544004
CT4	29	ramp	-0.191154	0.00687356	0.295238	0.198027	0.486392
CT4	30	ramp	-0.123032	0.11641	0.15392	0.239442	0.276952
CT4	31	ramp	0.0190263	0.0533753	0.422346	0.034349	0.403319
CT4	32	ramp	0.100493	-0.0727226	0.527656	-0.173216	0.427162
CT4	33	ramp	0.280307	-0.230727	0.340615	-0.511034	0.0603077
CT4	34	ramp	-0.0538287	-0.0782641	0.230258	-0.0244355	0.284087
CT4	35	ramp	-0.0509097	0.00112366	0.315512	0.0520334	0.366422
CT4	36	ramp	0.0137536	-0.35758	0.379331	-0.371334	0.365578
CT4	37	ramp	0.124421	-0.156508	0.523412	-0.280928	0.398991
CT4	38	ramp	0.0527163	-0.0905827	0.543062	-0.143299	0.490346
CT4	39	ramp	-0.0866712	-0.0618349	0.379063	0.0248363	0.465734
CT4	40	ramp	0.0440166	0.0406756	0.370198	-0.00334102	0.326182
CT4	41	ramp	0.0500861	-0.224939	0.445088	-0.275025	0.395002
CT4	42	ramp	0.129174	-0.206484	0.558157	-0.335658	0.428983
CT4	43	ramp	-0.159695	-0.346007	0.450106	-0.186312	0.609801
CT4	44	ramp	0.0166546	-0.118967	0.728724	-0.135622	0.71207
CT4	45	ramp	0.177561	-0.344822	0.68344	-0.522383	0.505879
CT4	46	ramp	-0.241615	-0.412357	0.596183	-0.170742	0.837799
CT4	47	ramp	0.00115358	-0.221418	0.876618	-0.222572	0.875465
CT4	48	ramp	0.143643	-0.30021	0.740327	-0.443853	0.596684
CT4	49	ramp	-0.0147387	-0.290429	0.721817	-0.27569	0.736556
CT4	50	ramp	-0.217042	-0.271394	0.730523	-0.0543518	0.947565
CT4	51	ramp	0.101669	-0.293802	0.611498	-0.395471	0.509829
CT4	52	ramp	0.102568	-0.374419	0.692173	-0.476987	0.589605
CT4	53	ramp	-0.244057	-0.563405	0.622332	-0.319348	0.866389
CT4	54	ramp	-0.170654	-0.232586	0.617719	-0.0619317	0.788373
CT4	55	ramp	-0.0722156	-0.438555	0.702836	-0.366339	0.775052
CT4	56	ramp	-0.0289258	-0.329333	0.64599	-0.300407	0.674916
CT4	57	ramp	-0.102369	-0.41444	0.539325	-0.312071	0.641694
CT4	58	ramp	-0.00111362	-0.362028	0.631191	-0.360914	0.632304
CT4	59	ramp	-0.177795	-0.448073	0.848502	-0.270278	1.0263
CT4	60	ramp	-0.0232278	-0.377301	0.844633	-0.354074	0.867861
CT4	61	ramp	0.00920299	-0.184137	0.826897	-0.19334	0.817694
CT4	62	ramp	-0.234637	-0.658094	0.684548	-0.423457	0.919186
CT4	63	ramp	0.00685126	-0.514407	0.780508	-0.521258	0.773657
CT4	64	ramp	-0.0184427	-0.765338	1.16539	-0.746895	1.18383
CT4	65	ramp	-0.00850274	-0.614289	1.08941	-0.605786	1.09791
CT4	66	ramp	-0.0740144	-0.616398	0.903749	-0.542384	0.977763
CT4	67	ramp	-0.0758132	-0.350313	0.823469	-0.274499	0.899282
CT4	68	ramp	-0.129739	-0.525268	0.953701	-0.395529	1.08344
CT4	69	ramp	-0.122098	-0.6179	1.02926	-0.495802	1.15136
CT4	70	ramp	-0.147228	-0.512875	1.04452	-0.365647	1.19175
CT4	71	ramp	0.0180197	-0.396463	1.06505	-0.414483	1.04703
CT4	72	ramp	0.0352712	-0.580841	0.805443	-0.616113	0.770171
CT4	73	ramp	0.157838	-0.6342	0.771395	-0.792038	0.613557
CT4	74	ramp	0.0266011	-0.542344	1.09092	-0.568945	1.06432
CT4	75	ramp	0.0610876	-0.550588	0.938917	-0.611675	0.877829
CT4	76	ramp	0.109142	-0.15905	0.930375	-0.268192	0.821233
CT4	77	ramp	0.427808	-0.603817	1.04649	-1.03162	0.618678
CT4	78	ramp	0.0463217	-0.505887	0.783248	-0.552209	0.736927
CT4	79	ramp	0.268042	-0.343736	1.11433	-0.611778	0.846292
CT4	80	ramp	0.355723	-0.413056	0.922642	-0.768779	0.566919
CT4	81	hold	0.124901	-0.588038	1.06728	-0.712939	0.942379
CT4	82	hold	0.0788167	-0.467337	1.0731	-0.546154	0.994283
CT4	83	hold	0.224379	-0.353424	1.06097	-0.577803	0.83659
CT4	84	hold	-0.00618374	-0.427637	1.14255	-0.421454	1.14874
CT4	85	hold	0.0644342	-0.514042	0.998278	-0.578476	0.933844
CT4	86	hold	0.240551	-0.167265	1.00795	-0.407816	0.767398
CT4	87	hold	0.416022	-0.348385	0.767275	-0.764407	0.351253
CT4	88	hold	0.0805753	-0.415043	0.95546	-0.495618	0.874885
CT4	89	hold	0.128323	-0.392461	0.887795	-0.520784	0.759472
CT4	90	hold	0.147726	-0.446313	0.685632	-0.594039	0.537905
CT4	91	hold	0.201019	-0.495157	0.900212	-0.696176	0.699194
CT4	92	hold	0.00569029	-0.561873	1.07701	-0.567563	1.07132
CT4	93	hold	0.0893548	-0.602843	0.912308	-0.692198	0.822953
CT4	94	hold	0.025357	-0.450515	1.26276	-0.475872	1.23741
CT4	95	hold	-0.0315043	-0.564981	1.20675	-0.533476	1.23825
CT4	96	hold	-0.230802	-0.160253	1.12718	0.0705489	1.35798
CT4	97	hold	-0.0332642	-0.409938	1.10514	-0.376674	1.1384
CT4	98	hold	0.116913	-0.509012	1.12924	-0.625925	1.01233
CT4	99	hold	0.016509	-0.32991	0.941259	-0.346419	0.92475
CT4	100	hold	0.228168	-0.493631	1.00778	-0.721799	0.779615
CT4	101	hold	0.230907	-0.555801	1.12108	-0.786708	0.890172
CT4	102	hold	0.027201	-0.326599	1.40743	-0.3538	1.38023
CT4	103	hold	-0.0338856	-0.387015	1.15045	-0.353129	1.18434
CT4	104	hold	0.334588	-0.341479	1.3149	-0.676067	0.980313
CT4	105	hold	0.189866	-0.492289	1.07105	-0.682155	0.881187
CT4	106	hold	0.0119352	-0.306257	1.05915	-0.318192	1.04721
CT4	107	hold	-0.150763	-0.488141	1.02367	-0.337378	1.17443
CT4	108	hold	-0.185368	-0.568368	0.919329	-0.383	1.1047
CT4	109	hold	0.0453642	-0.155233	1.24061	-0.200597	1.19525
CT4	110	hold	-0.109356	-0.421001	1.18363	-0.311645	1.29299
CT4	111	hold	0.198135	-0.401485	1.48929	-0.59962	1.29115
CT4	112	hold	0.241583	-0.3951	1.30527	-0.636683	1.06369
CT4	113	hold	0.0244606	-0.271993	1.22113	-0.296454	1.19667
CT4	114	hold	0.220065	-0.303617	1.26661	-0.523682	1.04654
CT4	115	hold	0.217915	-0.322324	0.997306	-0.540239	0.779392
CT4	116	hold	0.0794959	-0.445114	1.14916	-0.52461	1.06966
CT4	117	hold	0.0394099	-0.491315	0.882406	-0.530725	0.842996
CT4	118	hold	0.302442	-0.554593	0.91605	-0.857035	0.613608
CT4	119	hold	0.411571	-0.336662	0.92169	-0.748233	0.510119
CT4	120	hold	0.147323	-0.285191	0.879812	-0.432514	0.732488
CT4	121	AE	-0.00591302	0.268892	0.245146	0.274805	0.251059
CT4	122	AE	0.106461	0.281512	0.425375	0.175051	0.318914
CT4	123	AE	-0.055389	0.207773	0.290232	0.263162	0.345621
CT4	124	AE	0.0490299	-0.0920521	0.475361	-0.141082	0.426332
CT4	125	AE	-0.0599482	-0.091632	0.545707	-0.0316838	0.605655
CT4	126	AE	0.196619	-0.208357	0.492873	-0.404976	0.296254
CT4	127	AE	-0.142412	0.0413672	0.454551	0.183779	0.596963
CT4	128	AE	0.0100274	0.202509	0.707967	0.192482	0.697939
CT4	129	AE	0.12776	0.207773	0.537026	0.0800133	0.409265
CT4	130	AE	0.0944072	0.207661	0.269138	0.113253	0.174731
CT4	131	AE	0.192114	0.0508305	0.236355	-0.141283	0.044241
CT4	132	AE	0.0355126	0.0186598	0.578462	-0.0168528	0.54295
CT4	133	AE	0.114871	0.034327	0.538168	-0.0805437	0.423298
CT4	134	AE	-0.0221466	-0.110767	0.321289	-0.0886201	0.343436
CT4	135	AE	0.115117	0.0213226	0.422552	-0.0937947	0.307434
CT4	136	AE	-0.0847114	-0.195782	0.394278	-0.111071	0.47899
CT4	137	AE	0.00118429	-0.0426276	0.376474	-0.0438119	0.375289
CT4	138	AE	0.426513	-0.16653	0.38224	-0.593043	-0.0442734
CT4	139	AE	0.544759	-0.0653322	0.458204	-0.610091	-0.0865549
CT4	140	AE	0.106121	0.143058	0.245255	0.0369374	0.139134
CT4	141	AE	0.375684	0.0942088	0.117205	-0.281475	-0.258479
CT4	142	AE	0.388116	0.131813	0.21211	-0.256303	-0.176007
CT4	143	AE	0.129877	0.187442	0.353648	0.0575646	0.223771
CT4	144	AE	0.187566	-0.102445	0.0732265	-0.29001	-0.114339
CT4	145	AE	0.0527956	0.0877583	0.00088357	0.0349627	-0.051912
CT4	146	AE	0.198349	0.103739	0.0521345	-0.0946094	-0.146214
CT4	147	AE	-0.0874515	0.153078	-0.0602881	0.24053	0.0271634
CT4	148	AE	0.18385	0.103722	0.24388	-0.0801287	0.0600296
CT4	149	AE	0.130424	0.111345	0.221476	-0.019079	0.091052
CT4	150	AE	0.0667866	0.187413	0.224992	0.120627	0.158206
CT4	151	AE	0.283856	0.0684305	0.104228	-0.215426	-0.179628
CT4	152	AE	0.324361	-0.142589	0.156878	-0.46695	-0.167483
CT4	153	AE	0.287003	-0.0484351	0.356875	-0.335438	0.0698725
CT4	154	AE	0.062288	0.12834	0.338901	0.066052	0.276613
CT4	155	AE	0.0389732	0.125617	0.303987	0.0866441	0.265014
CT4	156	AE	0.212354	-0.00927844	0.321291	-0.221633	0.108937
CT4	157	AE	0.34026	-0.0196281	0.161783	-0.359888	-0.178477
CT4	158	AE	0.278318	-0.0907544	0.303408	-0.369072	0.0250909
CT4	159	AE	0.263571	-0.100776	0.342724	-0.364346	0.0791533
CT4	160	AE	-0.0181631	0.192126	0.376751	0.210289	0.394914
CT5	1	base	0.653468		0.13223		-0.521237
CT5	2	base	0.421946		0.199826		-0.22212
CT5	3	base	-0.26872		-0.184425		0.0842947
CT5	4	base	-0.260614		-0.360816		-0.100202
CT5	5	base	-0.0876651		-0.0616415		0.0260236
CT5	6	base	-0.279015		0.00152156		0.280537
CT5	7	base	-0.101989		-0.0784496		0.023539
CT5	8	base	0.0378835		0.0047644		-0.0331191
CT5	9	base	0.283007		-0.210937		-0.493944
CT5	10	base	-0.0468931		-0.250795		-0.203902
CT5	11	base	0.0517786		-0.0755872		-0.127366
CT5	12	base	-0.033798		0.0988		0.132598
CT5	13	base	-0.0120052		0.519695		0.5317
CT5	14	base	-0.0723194		0.190526		0.262846
CT5	15	base	-0.0781242		0.0453647		0.123489
CT5	16	base	-0.254322		0.215345		0.469666
CT5	17	base	-0.0264997		0.030708		0.0572077
CT5	18	base	0.0304135		0.0634203		0.0330068
CT5	19	base	0.079842		-0.196242		-0.276084
CT5	20	base	-0.06592		-0.105415		-0.0394954
CT5	21	ramp	-0.0668382		0.0370522		0.10389
CT5	22	ramp	-0.0191566		-0.136826		-0.11767
CT5	23	ramp	-0.193778		0.0344787		0.228257
CT5	24	ramp	-0.231256		0.267924		0.49918
CT5	25	ramp	-0.328672		0.434403		0.763075
CT5	26	ramp	-0.238663		0.247768		0.486431
CT5	27	ramp	0.0873695		0.3721		0.28473
CT5	28	ramp	0.240545		0.542749		0.302205
CT5	29	ramp	-0.25283		0.532334		0.785164
CT5	30	ramp	-0.043995		0.811577		0.855572
CT5	31	ramp	-0.127623		0.805949		0.933572
CT5	32	ramp	-0.206443		0.649074		0.855517
CT5	33	ramp	-0.316887		0.529151		0.846038
CT5	34	ramp	0.207811		0.352174		0.144363
CT5	35	ramp	0.160819		0.43042		0.269602
CT5	36	ramp	-0.0387828		0.464072		0.502854
CT5	37	ramp	-0.234814		0.583199		0.818013
CT5	38	ramp	0.0796801		0.380005		0.300325
CT5	39	ramp	0.0893363		0.507119		0.417783
CT5	40	ramp	-0.0683441		0.370695		0.439039
CT5	41	ramp	-0.043995		0.805862		0.849857
CT5	42	ramp	-0.0735068		0.600833		0.67434
CT5	43	ramp	0.079842		0.364308		0.284466
CT5	44	ramp	-0.163659		0.661072		0.824731
CT5	45	ramp	-0.0182376		0.354342		0.37258
CT5	46	ramp	-0.00115408		0.268516		0.26967
CT5	47	ramp	-0.05899		0.155949		0.214939
CT5	48	ramp	-0.183371		0.936966		1.12034
CT5	49	ramp	0.0711968		0.444921		0.373724
CT5	50	ramp	-0.166825		-0.109589		0.0572353
CT5	51	ramp	-0.119324		-0.118782		0.000541251
CT5	52	ramp	-0.307378		0.947625		1.255
CT5	53	ramp	-0.384133		0.13223		0.516364
CT5	54	ramp	-0.337751		0.112673		0.450424
CT5	55	ramp	0.151073		-0.0163983		-0.167471
CT5	56	ramp	0.167131		0.104285		-0.0628465
CT5	57	ramp	0.0423915		-0.0622111		-0.104603
CT5	58	ramp	-0.0896357		0.0586419		0.148278
CT5	59	ramp	-0.102554		0.14302		0.245574
CT5	60	ramp	0.335375		0.151766		-0.18361
CT5	61	ramp	-0.0165367		-0.147706		-0.131169
CT5	62	ramp	0.227287		0.0193576		-0.207929
CT5	63	ramp	0.0243329		-0.362173		-0.386506
CT5	64	ramp	-0.15826		-0.0632222		0.0950377
CT5	65	ramp	0.134905		0.0701516		-0.0647534
CT5	66	ramp	-0.0906432		0.0482578		0.138901
CT5	67	ramp	0.043402		-0.0530501		-0.0964521
CT5	68	ramp	0.126863		0.122357		-0.0045068
CT5	69	ramp	-0.15833		0.00519161		0.163521
CT5	70	ramp	0.696398		-0.0333049		-0.729703
CT5	71	ramp	0.238368		-0.0643432		-0.302711
CT5	72	ramp	0.112346		-0.0126945		-0.12504
CT5	73	ramp	0.332475		-0.280324		-0.612799
CT5	74	ramp	0.237405		-0.0163983		-0.253803
CT5	75	ramp	0.113231		-0.0661783		-0.179409
CT5	76	ramp	-0.0750355		-0.00047587		0.0745596
CT5	77	ramp	-0.174985		0.0774515		0.252437
CT5	78	ramp	0.175503		0.0498186		-0.125684
CT5	79	ramp	0.473804		-0.214067		-0.687871
CT5	80	ramp	0.192443		-0.149355		-0.341798
CT5	81	hold	0.00564617		-0.280324		-0.28597
CT5	82	hold	0.495227		-0.122243		-0.61747
CT5	83	hold	-0.068869		-0.143699		-0.0748295
CT5	84	hold	0.0180342		-0.171997		-0.190031
CT5	85	hold	0.239517		0.162919		-0.0765984
CT5	86	hold	-0.068869		0.20155		0.270419
CT5	87	hold	0.14143		0.253055		0.111625
CT5	88	hold	0.170511		0.126364		-0.0441468
CT5	89	hold	0.273933		0.00335838		-0.270575
CT5	90	hold	-0.181247		0.0168088		0.198056
CT5	91	hold	-0.0247428		-0.141352		-0.116609
CT5	92	hold	-0.142125		-0.0107664		0.131358
CT5	93	hold	0.2028		-0.203285		-0.406085
CT5	94	hold	-0.281754		-0.288905		-0.00715105
CT5	95	hold	-0.118128		-0.195981		-0.077853
CT5	96	hold	-0.0943466		-0.149277		-0.0549306
CT5	97	hold	0.0674981		-0.0333049		-0.100803
CT5	98	hold	-0.0277329		-0.219248		-0.191515
CT5	99	hold	0.0233713		-0.132159		-0.15553
CT5	100	hold	-0.162215		-0.222412		-0.0601968
CT5	101	hold	-0.247965		-0.0933582		0.154606
CT5	102	hold	-0.25801		-0.122518		0.135493
CT5	103	hold	-0.567059		-0.260318		0.306741
CT5	104	hold	-0.401176		0.0201761		0.421352
CT5	105	hold	-0.387072		0.0482578		0.43533
CT5	106	hold	-0.256885		0.11465		0.371535
CT5	107	hold	-0.254243		0.0231453		0.277389
CT5	108	hold	-0.193809		-0.00795117		0.185858
CT5	109	hold	0.227013		-0.0926083		-0.319621
CT5	110	hold	0.114148		-0.100564		-0.214712
CT5	111	hold	-0.131926		0.0482578		0.180184
CT5	112	hold	0.42977		-0.0832997		-0.51307
CT5	113	hold	0.118792		0.110611		-0.00818124
CT5	114	hold	0.109364		0.076294		-0.0330702
CT5	115	hold	0.278697		0.104285		-0.174413
CT5	116	hold	0.0761041		0.518806		0.442702
CT5	117	hold	-0.0184272		0.600532		0.61896
CT5	118	hold	0.132087		0.581243		0.449156
CT5	119	hold	-0.0891567		0.74073		0.829887
CT5	120	hold	0.0775694		0.822651		0.745081
CT5	121	AE	0.506151		0.108601		-0.39755
CT5	122	AE	-0.118725		0.0399452		0.15867
CT5	123	AE	0.146902		-0.366327		-0.513229
CT5	124	AE	0.518461		-0.1761		-0.694561
CT5	125	AE	0.482331		-0.323074		-0.805405
CT5	126	AE	-0.16412		0.160131		0.324251
CT5	127	AE	-0.411376		-0.23463		0.176747
CT5	128	AE	0.101392		-0.206132		-0.307524
CT5	129	AE	0.0154424		-0.116119		-0.131561
CT5	130	AE	0.169789		-0.237482		-0.407272
CT5	131	AE	-0.00255742		-0.0643432		-0.0617858
CT5	132	AE	0.205593		0.160131		-0.0454621
CT5	133	AE	-0.163773		0.187987		0.35176
CT5	134	AE	-0.460019		0.191675		0.651694
CT5	135	AE	-0.0716828		0.160131		0.231814
CT5	136	AE	-0.116779		0.162919		0.279698
CT5	137	AE	-0.228822		-0.171254		0.057568
CT5	138	AE	0.313695		-0.404448		-0.718143
CT5	139	AE	-0.091011		-0.214677		-0.123666
CT5	140	AE	-0.263461		-0.106781		0.15668
CT5	141	AE	-0.179833		-0.329245		-0.149413
CT5	142	AE	0.0113702		-0.00795117		-0.0193214
CT5	143	AE	0.194808		-0.236904		-0.431712
CT5	144	AE	-0.149859		-0.088067		0.0617924
CT5	145	AE	-0.184147		-0.0361242		0.148023
CT5	146	AE	-0.0429359		-0.0643432		-0.0214073
CT5	147	AE	0.529483		0.0482578		-0.481226
CT5	148	AE	-0.289606		0.0482578		0.337864
CT5	149	AE	0.0438709		0.101488		0.0576168
CT5	150	AE	0.14884		-0.40745		-0.55629
CT5	151	AE	0.160148		-0.0869516		-0.247099
CT5	152	AE	-0.446019		-0.0445851		0.401434
CT5	153	AE	-0.164125		0.0201761		0.184301
CT5	154	AE	-0.307695		-0.374951		-0.0672556
CT5	155	AE	-0.291466		-0.183688		0.107777
CT5	156	AE	-0.0492997		-0.354835		-0.305535
CT5	157	AE	-0.262025		-0.238078		0.023947
CT5	158	AE	-0.0294387		-0.0732512		-0.0438125
CT5	159	AE	-0.473571		0.12128		0.594851
CT5	160	AE	-0.0375361		0.266634		0.30417
CT6	1	base	0.0759378	3.64154	1.76122	3.5656	1.68528
CT6	2	base	0.20642	0.735106	2.97308	0.528686	2.76666
CT6	3	base	-1.10018	-0.465955	-1.73321	0.634226	-0.633028
CT6	4	base	-0.850696	-0.589287	-0.369651	0.261409	0.481045
CT6	5	base	-0.26762	-0.625265	-0.403204	-0.357645	-0.135585
CT6	6	base	0.150361	-0.974215	-0.902258	-1.12458	-1.05262
CT6	7	base	-0.439178	-0.217729	-0.494322	0.221449	-0.0551441
CT6	8	base	0.875767	-0.0453076	-0.607898	-0.921075	-1.48367
CT6	9	base	-0.491731	-0.628667	-0.300776	-0.136937	0.190955
CT6	10	base	-0.00246055	-0.0519917	-0.150658	-0.0495311	-0.148197
CT6	11	base	-0.0298926	-0.317454	-0.426928	-0.287562	-0.397035
CT6	12	base	0.758998	0.152092	-0.0768862	-0.606905	-0.835884
CT6	13	base	0.460912	-0.225524	0.514412	-0.686436	0.0534993
CT6	14	base	0.184741	-0.157476	-0.290565	-0.342217	-0.475306
CT6	15	base	-0.43543	-0.0236254	-0.772607	0.411805	-0.337176
CT6	16	base	0.0813943	-0.0843361	0.344958	-0.16573	0.263564
CT6	17	base	0.641435	-0.272585	0.1394	-0.91402	-0.502035
CT6	18	base	-0.17509	0.270157	-0.173587	0.445246	0.001503
CT6	19	base	0.103203	-0.426381	0.141315	-0.529584	0.0381121
CT6	20	base	0.115912	-0.203831	0.288103	-0.319742	0.172191
CT6	21	ramp	0.67134	-0.147666	0.930927	-0.819006	0.259587
CT6	22	ramp	-0.13085	0.0308651	1.60184	0.161715	1.73269
CT6	23	ramp	0.238887	-0.125473	1.63172	-0.36436	1.39284
CT6	24	ramp	0.166655	0.616583	0.98389	0.449928	0.817235
CT6	25	ramp	0.512429	-0.187089	0.529394	-0.699519	0.016965
CT6	26	ramp	-0.13085	-0.211568	1.41075	-0.080718	1.5416
CT6	27	ramp	1.03656	-0.0126265	1.53131	-1.04918	0.494755
CT6	28	ramp	0.416378	0.0905816	2.39457	-0.325796	1.97819
CT6	29	ramp	0.81138	-0.145131	1.18512	-0.956511	0.373745
CT6	30	ramp	0.804696	0.0090301	2.51183	-0.795666	1.70713
CT6	31	ramp	0.482248	0.0342035	1.95195	-0.448045	1.4697
CT6	32	ramp	-0.10142	0.434699	2.22566	0.536119	2.32708
CT6	33	ramp	0.0741186	-0.312552	3.37477	-0.386671	3.30065
CT6	34	ramp	0.473361	0.213015	4.30244	-0.260347	3.82908
CT6	35	ramp	0.639674	0.486277	3.84482	-0.153397	3.20514
CT6	36	ramp	0.524841	-0.104943	1.75599	-0.629784	1.23115
CT6	37	ramp	1.0021	-0.137829	3.08649	-1.13993	2.08439
CT6	38	ramp	0.967583	0.164083	2.24263	-0.8035	1.27505
CT6	39	ramp	0.950296	-0.124774	1.94081	-1.07507	0.990514
CT6	40	ramp	0.753751	-0.215846	2.89161	-0.969597	2.13785
CT6	41	ramp	0.47704	0.0888328	1.27143	-0.388207	0.794386
CT6	42	ramp	0.346674	-0.0915671	2.34407	-0.438241	1.99739
CT6	43	ramp	0.765991	-0.475594	2.85891	-1.24159	2.09292
CT6	44	ramp	0.786955	-0.43075	2.7769	-1.2177	1.98995
CT6	45	ramp	-0.576526	-0.243656	2.12353	0.33287	2.70005
CT6	46	ramp	0.202809	-0.387489	2.12353	-0.590297	1.92072
CT6	47	ramp	-0.0134281	0.229491	0.471264	0.242919	0.484692
CT6	48	ramp	1.1566	-0.414199	2.12353	-1.5708	0.966924
CT6	49	ramp	-0.41109	-1.04848	-0.766553	-0.637386	-0.355463
CT6	50	ramp	0.135864	0.0114366	2.6117	-0.124428	2.47584
CT6	51	ramp	0.0176287	-0.222449	2.46167	-0.240078	2.44404
CT6	52	ramp	-0.0317229	-0.254575	2.12353	-0.222852	2.15525
CT6	53	ramp	-0.478578	-0.614262	1.68434	-0.135684	2.16292
CT6	54	ramp	0.300049	-0.631746	2.79333	-0.931795	2.49328
CT6	55	ramp	0.31082	-0.311051	1.78213	-0.621871	1.47131
CT6	56	ramp	0.611478	-0.612986	3.26323	-1.22446	2.65176
CT6	57	ramp	-0.0298926	-0.321439	2.02078	-0.291547	2.05067
CT6	58	ramp	0.182933	-0.677203	2.57848	-0.860136	2.39554
CT6	59	ramp	0.150361	-1.18798	2.83107	-1.33834	2.68071
CT6	60	ramp	0.556718	-0.750343	2.31032	-1.30706	1.7536
CT6	61	ramp	0.758182	-0.969182	2.07223	-1.72736	1.31405
CT6	62	ramp	1.07094	-0.39112	2.12353	-1.46206	1.05259
CT6	63	ramp	0.793937	-0.591339	2.44492	-1.38528	1.65098
CT6	64	ramp	0.723988	-0.228279	1.53131	-0.952267	0.807324
CT6	65	ramp	0.31082	-0.420437	1.46227	-0.731257	1.15145
CT6	66	ramp	0.359206	-0.836065	2.51183	-1.19527	2.15262
CT6	67	ramp	0.0449855	-0.588067	2.0036	-0.633052	1.95861
CT6	68	ramp	0.982271	-0.794052	3.31112	-1.77632	2.32885
CT6	69	ramp	1.23541	-0.485672	3.13487	-1.72108	1.89947
CT6	70	ramp	0.37888	-0.603936	1.46227	-0.982816	1.08339
CT6	71	ramp	1.08811	-0.799785	2.6117	-1.88789	1.5236
CT6	72	ramp	0.651996	-0.7701	2.67797	-1.4221	2.02598
CT6	73	ramp	0.877504	-0.585951	3.00556	-1.46346	2.12805
CT6	74	ramp	1.03281	-1.25747	3.07034	-2.29028	2.03752
CT6	75	ramp	0.531128	-1.00112	1.56485	-1.53224	1.03372
CT6	76	ramp	0.533902	-0.120305	1.79084	-0.654207	1.25693
CT6	77	ramp	0.87567	-0.705092	2.44492	-1.58076	1.56925
CT6	78	ramp	0.927819	-1.58031	1.59304	-2.50813	0.665218
CT6	79	ramp	0.774729	-0.382332	3.03798	-1.15706	2.26325
CT6	80	ramp	0.778223	-0.19553	2.25958	-0.973753	1.48135
CT6	81	hold	0.683639	-0.201479	2.71101	-0.885118	2.02737
CT6	82	hold	0.435987	-1.20756	2.44492	-1.64355	2.00893
CT6	83	hold	0.0631995	-0.891694	2.80975	-0.954893	2.74655
CT6	84	hold	-0.611253	-0.991805	3.27921	-0.380552	3.89046
CT6	85	hold	-0.286185	-0.740897	2.64487	-0.454712	2.93105
CT6	86	hold	0.334134	0.0208209	2.44492	-0.313313	2.11078
CT6	87	hold	0.348465	-1.01015	2.64487	-1.35862	2.2964
CT6	88	hold	0.644956	-0.816998	3.53288	-1.46195	2.88792
CT6	89	hold	0.36994	-1.24376	3.31112	-1.6137	2.94118
CT6	90	hold	0.421728	-1.06055	2.0551	-1.48228	1.63337
CT6	91	hold	0.346674	-0.98977	3.70514	-1.33644	3.35847
CT6	92	hold	1.08811	-0.807787	2.82615	-1.89589	1.73805
CT6	93	hold	0.103203	-0.918037	2.97308	-1.02124	2.86987
CT6	94	hold	-0.0518695	-0.959973	2.7545	-0.908104	2.80637
CT6	95	hold	0.950296	-0.617918	2.97308	-1.56821	2.02278
CT6	96	hold	-0.00396634	-0.610793	2.97308	-0.606826	2.97704
CT6	97	hold	0.634391	-1.18584	2.87527	-1.82023	2.24087
CT6	98	hold	1.01934	-1.05941	2.84254	-2.07875	1.8232
CT6	99	hold	0.508881	-0.608323	2.56184	-1.1172	2.05296
CT6	100	hold	0.387815	0.0778579	3.53288	-0.309957	3.14506
CT6	101	hold	-0.273187	-1.24665	2.36092	-0.973465	2.6341
CT6	102	hold	0.364574	-1.32237	3.81388	-1.68694	3.4493
CT6	103	hold	-0.13597	-0.48633	3.79838	-0.350361	3.93435
CT6	104	hold	0.448454	-1.24092	3.50137	-1.68937	3.05292
CT6	105	hold	0.0665802	-0.558738	2.95681	-0.625318	2.89023
CT6	106	hold	0.558487	-0.946651	2.42815	-1.50514	1.86966
CT6	107	hold	0.764243	-0.00174316	3.24724	-0.765986	2.483
CT6	108	hold	0.984852	-0.863833	3.19917	-1.84868	2.21432
CT6	109	hold	0.321584	-0.627881	2.92424	-0.949465	2.60266
CT6	110	hold	0.630868	-0.614144	3.56433	-1.24501	2.93346
CT6	111	hold	0.294661	-0.993678	1.28398	-1.28834	0.989315
CT6	112	hold	0.648476	-0.730565	2.39457	-1.37904	1.74609
CT6	113	hold	-0.525599	-1.06462	2.10644	-0.53902	2.63204
CT6	114	hold	-0.245367	-0.263752	2.4784	-0.0183846	2.72377
CT6	115	hold	0.762495	-0.367866	1.2481	-1.13036	0.4856
CT6	116	hold	0.684036	-0.429422	1.6036	-1.11346	0.919561
CT6	117	hold	0.771415	-0.790409	2.56184	-1.56182	1.79042
CT6	118	hold	1.23255	-1.35366	3.40651	-2.58621	2.17396
CT6	119	hold	0.66255	-0.928631	3.02177	-1.59118	2.35922
CT6	120	hold	0.49113	-0.966741	3.27921	-1.45787	2.78808
CT6	121	AE	0.494682	0.379591	1.62118	-0.115091	1.1265
CT6	122	AE	0.375305	-0.494307	0.486284	-0.869612	0.11098
CT6	123	AE	0.809636	2.02947	0.196745	1.21984	-0.612891
CT6	124	AE	0.139489	-0.228944	0.520032	-0.368434	0.380542
CT6	125	AE	0.22091	1.5615	0.154711	1.34059	-0.0661989
CT6	126	AE	0.62382	-0.315035	0.811626	-0.938855	0.187807
CT6	127	AE	1.53041	0.0718228	0.643212	-1.45859	-0.887197
CT6	128	AE	-0.51242	2.19251	-0.902258	2.70493	-0.389837
CT6	129	AE	1.16555	0.167807	0.722996	-0.99774	-0.44255
CT6	130	AE	0.959437	0.328003	0.680367	-0.631434	-0.27907
CT6	131	AE	0.0955913	-0.0406645	0.643212	-0.136256	0.54762
CT6	132	AE	0.680164	0.157298	0.570529	-0.522866	-0.109634
CT6	133	AE	0.749245	1.20582	-0.281147	0.456579	-1.03039
CT6	134	AE	0.901198	0.373578	0.106821	-0.52762	-0.794377
CT6	135	AE	1.07094	0.0235254	0.43554	-1.04741	-0.6354
CT6	136	AE	0.618062	0.0029788	1.00394	-0.615083	0.385875
CT6	137	AE	-0.318831	0.21643	0.903469	0.535261	1.2223
CT6	138	AE	0.384242	-0.108872	0.64879	-0.493114	0.264548
CT6	139	AE	0.282019	1.17418	0.343066	0.892159	0.0610471
CT6	140	AE	0.984852	-0.00131926	1.28185	-0.986171	0.297
CT6	141	AE	1.19726	-0.238161	0.719294	-1.43542	-0.477967
CT6	142	AE	0.46447	0.446406	0.168096	-0.0180645	-0.296374
CT6	143	AE	1.22483	0.289856	0.229156	-0.934973	-0.995672
CT6	144	AE	1.1566	0.0411789	0.452471	-1.11542	-0.704132
CT6	145	AE	0.31979	-0.363408	0.127909	-0.683199	-0.191882
CT6	146	AE	0.807893	0.56414	0.43554	-0.243753	-0.372353
CT6	147	AE	0.666388	-1.00861	0.382758	-1.675	-0.28363
CT6	148	AE	0.382455	-0.488159	0.589195	-0.870614	0.20674
CT6	149	AE	0.565497	-0.388627	0.533138	-0.954124	-0.0323597
CT6	150	AE	0.847954	-0.667732	0.373316	-1.51569	-0.474638
CT6	151	AE	1.42051	-0.185373	0.439304	-1.60589	-0.981211
CT6	152	AE	0.509339	-0.458543	0.833713	-0.967881	0.324375
CT6	153	AE	1.01934	0.0656857	1.31978	-0.953653	0.300443
CT6	154	AE	0.283055	-0.885873	-0.605899	-1.16893	-0.888954
CT6	155	AE	1.2078	-0.611714	-0.279186	-1.81951	-1.48698
CT6	156	AE	0.783462	0.0332614	0.46187	-0.750201	-0.321592
CT6	157	AE	0.795473	-0.311014	-0.138997	-1.10649	-0.93447
CT6	158	AE	0.530158	-0.279021	0.903469	-0.809179	0.373311
CT6	159	AE	1.25088	0.045499	-1.59509	-1.20538	-2.84597
CT6	160	AE	0.648476	-0.00153635	0.473143	-0.650013	-0.175334
CT9	1	base	0.670438	-0.238291	1.2743	-0.908729	0.603865
CT9	2	base	0.0862651	-0.0831553	0.212454	-0.16942	0.126189
CT9	3	base	0.0149223	-0.192274	0.169267	-0.207197	0.154345
CT9	4	base	0.096428	-0.192878	0.282933	-0.289306	0.186505
CT9	5	base	-0.119698	-0.0164176	0.0461354	0.103281	0.165834
CT9	6	base	-0.118145	-0.185311	0.232387	-0.067166	0.350533
CT9	7	base	0.113691	0.285416	0.00135889	0.171725	-0.112332
CT9	8	base	-0.0018972	0.040671	-0.0938145	0.0425682	-0.0919173
CT9	9	base	-0.204226	-0.00724403	-0.1667	0.196982	0.037526
CT9	10	base	-0.0610793	-0.0415149	-0.286093	0.0195643	-0.225014
CT9	11	base	-0.170547	-0.0299282	-0.103004	0.140618	0.0675428
CT9	12	base	-0.1609	-0.0662809	-0.0447623	0.094619	0.116138
CT9	13	base	-0.184337	0.162969	-0.213792	0.347307	-0.0294546
CT9	14	base	-0.0100227	0.240741	-0.184844	0.250764	-0.174822
CT9	15	base	-0.154266	-0.122489	-0.199015	0.0317774	-0.0447487
CT9	16	base	-0.0416324	-0.00798031	0.1722	0.0336521	0.213833
CT9	17	base	0.0414035	-0.00382164	-0.360048	-0.0452252	-0.401451
CT9	18	base	0.119227	0.103789	-0.268998	-0.0154382	-0.388226
CT9	19	base	0.00925319	0.211994	-0.30507	0.202741	-0.314323
CT9	20	base	0.0551353	0.12944	-0.237214	0.0743048	-0.292349
CT9	21	ramp	0.14495	-0.0149106	-0.385789	-0.15986	-0.530738
CT9	22	ramp	0.0563795	0.214677	-0.112687	0.158297	-0.169067
CT9	23	ramp	-0.157615	0.224782	-0.196325	0.382397	-0.03871
CT9	24	ramp	0.0533939	0.188695	-0.295529	0.135301	-0.348923
CT9	25	ramp	-0.125062	-0.0296799	-0.227541	0.0953821	-0.102479
CT9	26	ramp	0.146037	0.320671	-0.197537	0.174635	-0.343573
CT9	27	ramp	-0.0269254	0.117114	-0.183254	0.144039	-0.156329
CT9	28	ramp	0.357265	-0.0173248	-0.177803	-0.37459	-0.535069
CT9	29	ramp	-0.133062	0.0408534	-0.222911	0.173916	-0.0898492
CT9	30	ramp	0.0501565	0.0152989	-0.0668094	-0.0348576	-0.116966
CT9	31	ramp	0.441687	0.0580875	0.0170541	-0.383599	-0.424633
CT9	32	ramp	0.0261806	-0.00664721	-0.271517	-0.0328279	-0.297698
CT9	33	ramp	-0.0263874	0.0950144	-0.228801	0.121402	-0.202414
CT9	34	ramp	0.101087	0.0658401	-0.13068	-0.0352472	-0.231767
CT9	35	ramp	0.294718	0.114751	0.086759	-0.179967	-0.207959
CT9	36	ramp	0.178962	0.0670908	-0.179742	-0.111872	-0.358705
CT9	37	ramp	0.150226	0.177868	-0.445628	0.0276422	-0.595854
CT9	38	ramp	0.172812	0.203516	-0.493739	0.0307043	-0.666551
CT9	39	ramp	0.154609	0.225408	-0.312212	0.0707986	-0.466822
CT9	40	ramp	0.341433	0.428727	-0.0724551	0.0872943	-0.413888
CT9	41	ramp	0.413827	0.287926	-0.0841867	-0.125901	-0.498014
CT9	42	ramp	0.0848134	0.228036	-0.112398	0.143223	-0.197211
CT9	43	ramp	0.0572552	0.225147	-0.148099	0.167892	-0.205354
CT9	44	ramp	0.0241896	0.318946	-0.323236	0.294757	-0.347425
CT9	45	ramp	0.488834	0.3304	-0.18362	-0.158434	-0.672453
CT9	46	ramp	0.11736	0.0778771	0.156054	-0.0394825	0.0386949
CT9	47	ramp	0.0586224	0.235895	0.268423	0.177273	0.209801
CT9	48	ramp	-0.0124112	0.0751247	-0.0442683	0.0875359	-0.0318571
CT9	49	ramp	0.108704	0.0884393	0.307902	-0.0202643	0.199199
CT9	50	ramp	0.310064	0.00526344	0.149265	-0.3048	-0.160799
CT9	51	ramp	-0.029082	0.126154	-0.0137807	0.155236	0.0153013
CT9	52	ramp	0.198939	-0.0545632	0.443709	-0.253502	0.24477
CT9	53	ramp	0.352352	-0.0434063	0.0974218	-0.395758	-0.25493
CT9	54	ramp	-0.0690912	0.0256144	-0.0924561	0.0947056	-0.0233649
CT9	55	ramp	0.0934015	0.0893448	0.171391	-0.00405666	0.0779896
CT9	56	ramp	0.014349	-0.0589941	-0.00672057	-0.0733431	-0.0210696
CT9	57	ramp	0.0346189	0.103178	0.101651	0.0685587	0.067032
CT9	58	ramp	0.210698	0.0247872	-0.263198	-0.185911	-0.473895
CT9	59	ramp	0.789965	0.238428	0.339654	-0.551538	-0.450311
CT9	60	ramp	-0.130415	-0.373157	0.200948	-0.242742	0.331363
CT9	61	ramp	0.179827	-0.0844091	0.155584	-0.264236	-0.024243
CT9	62	ramp	0.224367	-0.085752	0.28775	-0.310119	0.0633829
CT9	63	ramp	0.683464	-0.331146	0.050204	-1.01461	-0.63326
CT9	64	ramp	0.0977897	0.000548388	0.251692	-0.0972413	0.153902
CT9	65	ramp	-0.049458	-0.297823	0.341034	-0.248365	0.390492
CT9	66	ramp	0.0596521	-0.10486	0.25507	-0.164513	0.195418
CT9	67	ramp	-0.0430533	-0.180237	-0.537525	-0.137184	-0.494472
CT9	68	ramp	0.051228	-0.465054	0.169806	-0.516282	0.118578
CT9	69	ramp	0.202176	-0.188312	0.225351	-0.390489	0.0231749
CT9	70	ramp	0.0322004	-0.313072	-0.01055	-0.345273	-0.0427504
CT9	71	ramp	-0.0446677	-0.114531	0.579348	-0.0698634	0.624016
CT9	72	ramp	0.0562545	-0.536958	0.113891	-0.593212	0.0576364
CT9	73	ramp	0.109148	-0.311949	0.466225	-0.421097	0.357077
CT9	74	ramp	0.301542	-0.433411	0.622637	-0.734953	0.321095
CT9	75	ramp	0.293304	-0.236609	0.228303	-0.529912	-0.0650006
CT9	76	ramp	0.385341	0.04636	0.180698	-0.338981	-0.204644
CT9	77	ramp	-0.0404111	-0.19974	0.493942	-0.159329	0.534353
CT9	78	ramp	0.251782	-0.381266	0.282656	-0.633048	0.0308738
CT9	79	ramp	0.00165337	-0.0982611	0.169054	-0.0999144	0.167401
CT9	80	ramp	0.180976	-0.172205	0.269595	-0.353181	0.0886183
CT9	81	hold	0.137723	-0.413552	0.409792	-0.551275	0.272069
CT9	82	hold	-0.0836966	-0.54285	-0.421033	-0.459154	-0.337336
CT9	83	hold	-0.0880251	-0.464405	0.22579	-0.37638	0.313815
CT9	84	hold	-0.0468954	-0.366888	0.0651583	-0.319993	0.112054
CT9	85	hold	-0.283664	-0.180855	0.145665	0.10281	0.42933
CT9	86	hold	0.240051	-0.381675	0.57669	-0.621726	0.336639
CT9	87	hold	0.0245637	-0.58892	0.4563	-0.613484	0.431737
CT9	88	hold	-0.148926	-0.14233	0.386768	0.00659578	0.535694
CT9	89	hold	-0.0153456	-0.389613	0.273959	-0.374268	0.289305
CT9	90	hold	-0.037123	-0.0640948	0.700396	-0.0269718	0.737519
CT9	91	hold	-0.245248	-0.188259	0.566896	0.0569888	0.812144
CT9	92	hold	-0.226579	-0.516961	0.353556	-0.290382	0.580135
CT9	93	hold	-0.118163	-0.336198	0.112905	-0.218034	0.231068
CT9	94	hold	-0.31709	-0.169193	0.325949	0.147896	0.643039
CT9	95	hold	-0.103335	-0.0561085	0.209186	0.0472265	0.312521
CT9	96	hold	0.176368	-0.442465	0.433172	-0.618834	0.256804
CT9	97	hold	0.327795	-0.482347	-0.00351718	-0.810141	-0.331312
CT9	98	hold	0.0184213	-0.438591	0.180295	-0.457012	0.161874
CT9	99	hold	0.0396016	0.0166804	0.282448	-0.0229212	0.242846
CT9	100	hold	0.181174	-0.566173	0.263839	-0.747346	0.0826648
CT9	101	hold	-0.210304	-0.337183	0.558538	-0.126878	0.768842
CT9	102	hold	-0.203843	-0.195364	0.237562	0.0084797	0.441405
CT9	103	hold	-0.0345781	-0.646219	-0.0143704	-0.61164	0.0202077
CT9	104	hold	-0.0487432	-0.149804	0.206324	-0.10106	0.255067
CT9	105	hold	-0.200379	-0.163483	0.601171	0.0368964	0.801551
CT9	106	hold	0.00886333	-0.220609	0.276588	-0.229472	0.267725
CT9	107	hold	-0.01552	-0.452913	0.0404571	-0.437393	0.0559771
CT9	108	hold	-0.0469951	-0.413954	0.367666	-0.366959	0.414661
CT9	109	hold	-0.24403	-0.0648538	0.375561	0.179176	0.619591
CT9	110	hold	0.240358	-0.452897	0.264806	-0.693255	0.0244479
CT9	111	hold	-0.2241	-0.337861	-0.202117	-0.113761	0.021983
CT9	112	hold	-0.247134	-0.337772	0.275758	-0.090638	0.522892
CT9	113	hold	-0.273993	-0.453185	0.286322	-0.179192	0.560315
CT9	114	hold	-0.23634	-0.243818	0.337419	-0.00747712	0.573759
CT9	115	hold	0.133315	-0.37753	0.336913	-0.510845	0.203599
CT9	116	hold	-0.154564	-0.423752	0.308232	-0.269189	0.462796
CT9	117	hold	-0.125723	0.00805268	0.174378	0.133776	0.300101
CT9	118	hold	-0.0401783	0.0447699	0.437206	0.0849483	0.477384
CT9	119	hold	-0.0726485	-0.0270432	0.135397	0.0456054	0.208046
CT9	120	hold	-0.352787	-0.553933	0.567323	-0.201147	0.92011
CT9	121	AE	-0.304524	0.397735	-0.502018	0.702259	-0.197495
CT9	122	AE	-0.162308	0.452096	-0.192458	0.614404	-0.03015
CT9	123	AE	-0.22182	0.661546	-0.479992	0.883366	-0.258172
CT9	124	AE	-0.0874209	0.67883	-0.588578	0.766251	-0.501157
CT9	125	AE	-0.362193	0.793527	-0.461207	1.15572	-0.0990147
CT9	126	AE	0.0405015	0.532929	-0.362304	0.492428	-0.402805
CT9	127	AE	-0.43333	0.34497	-0.7701	0.778299	-0.336771
CT9	128	AE	-0.230957	0.520984	-0.917226	0.751941	-0.686268
CT9	129	AE	0.106827	0.457119	-0.658441	0.350292	-0.765268
CT9	130	AE	-0.0786611	0.372198	-0.572074	0.450859	-0.493413
CT9	131	AE	-0.0806418	0.46003	-0.630699	0.540672	-0.550057
CT9	132	AE	-0.154915	0.410932	-0.257627	0.565847	-0.102712
CT9	133	AE	-0.335344	0.416706	-0.494292	0.752049	-0.158948
CT9	134	AE	0.443102	0.596208	-0.406646	0.153105	-0.849748
CT9	135	AE	-0.499272	0.441337	-0.559169	0.940609	-0.059897
CT9	136	AE	-0.596331	0.426672	-0.753583	1.023	-0.157251
CT9	137	AE	-0.371579	0.266654	-0.933862	0.638232	-0.562283
CT9	138	AE	-0.389242	0.640204	-0.79349	1.02945	-0.404248
CT9	139	AE	-0.314272	0.151602	-0.71171	0.465874	-0.397438
CT9	140	AE	-0.476608	0.43998	-0.968902	0.916588	-0.492295
CT9	141	AE	-0.303175	0.476627	-0.92081	0.779803	-0.617635
CT9	142	AE	-0.442994	0.676001	-0.929339	1.11899	-0.486345
CT9	143	AE	-0.401447	0.984086	-0.911823	1.38553	-0.510376
CT9	144	AE	-0.690741	0.595789	-0.789403	1.28653	-0.0986626
CT9	145	AE	-0.588041	0.574218	-0.739039	1.16226	-0.150998
CT9	146	AE	-0.165592	0.399629	-0.981495	0.565221	-0.815903
CT9	147	AE	-0.4534	0.775749	-0.679559	1.22915	-0.226159
CT9	148	AE	-0.541513	0.274976	-0.590949	0.816489	-0.0494362
CT9	149	AE	-0.63227	1.04801	-0.680714	1.68028	-0.0484441
CT9	150	AE	-0.583071	0.608397	-0.668333	1.19147	-0.0852619
CT9	151	AE	-0.827637	0.761107	-0.615384	1.58874	0.212253
CT9	152	AE	-0.504207	0.735779	-0.897663	1.23999	-0.393456
CT9	153	AE	-0.648834	0.815198	-0.449756	1.46403	0.199078
CT9	154	AE	-0.418634	0.967332	-0.870843	1.38597	-0.452209
CT9	155	AE	-0.962525	0.768463	-0.396457	1.73099	0.566068
CT9	156	AE	-0.843165	0.876422	-0.0336974	1.71959	0.809467
CT9	157	AE	-0.982178	0.929405	-0.542198	1.91158	0.43998
CT9	158	AE	-1.0531	1.0705	-0.656745	2.1236	0.396358
CT9	159	AE	-0.891456	0.898665	-0.51011	1.79012	0.381346
CT9	160	AE	-0.988444	0.4735	-0.418752	1.46194	0.569692
CT12	1	base	1.08456		-0.661218		-1.74577
CT12	2	base	0.134515		-0.577342		-0.711857
CT12	3	base	0.178849		-0.479242		-0.65809
CT12	4	base	-0.0113766		0.0374498		0.0488265
CT12	5	base	-0.0161988		-0.0900601		-0.0738613
CT12	6	base	-0.195487		0.0117932		0.20728
CT12	7	base	-0.0480424		0.425572		0.473614
CT12	8	base	-0.169783		0.160989		0.330772
CT12	9	base	0.146414		0.518856		0.372442
CT12	10	base	-0.228424		0.400124		0.628547
CT12	11	base	0.198963		-0.086484		-0.285447
CT12	12	base	-0.0704875		0.267139		0.337626
CT12	13	base	-0.620198		0.0959356		0.716133
CT12	14	base	0.564954		-0.133762		-0.698717
CT12	15	base	-0.0093419		-0.256633		-0.247291
CT12	16	base	-0.170825		-0.223495		-0.0526696
CT12	17	base	-0.216065		0.123026		0.339091
CT12	18	base	-0.205773		0.239702		0.445475
CT12	19	base	-0.103559		0.132989		0.236548
CT12	20	base	-0.31104		0.038227		0.349268
CT12	21	ramp	-0.076614		0.204747		0.281361
CT12	22	ramp	-0.0336508		0.249192		0.282843
CT12	23	ramp	0.0353614		0.325399		0.290038
CT12	24	ramp	-0.121608		0.0329776		0.154585
CT12	25	ramp	-0.490684		0.326609		0.817294
CT12	26	ramp	-0.391356		0.275077		0.666434
CT12	27	ramp	-0.770992		0.193006		0.963998
CT12	28	ramp	-0.460752		0.323288		0.78404
CT12	29	ramp	-0.329022		0.676917		1.00594
CT12	30	ramp	-0.414563		0.669575		1.08414
CT12	31	ramp	-0.358151		0.567641		0.925791
CT12	32	ramp	-0.243599		0.471888		0.715487
CT12	33	ramp	-0.397359		0.175883		0.573242
CT12	34	ramp	-0.619534		0.364049		0.983583
CT12	35	ramp	-0.269843		0.16666		0.436503
CT12	36	ramp	-0.623346		0.39796		1.02131
CT12	37	ramp	-0.623431		0.477191		1.10062
CT12	38	ramp	-0.557083		0.380617		0.9377
CT12	39	ramp	-0.586508		0.0430102		0.629518
CT12	40	ramp	-0.713184		0.632098		1.34528
CT12	41	ramp	-0.586508		0.691718		1.27823
CT12	42	ramp	-0.31038		0.31149		0.621869
CT12	43	ramp	-0.502569		0.445672		0.948241
CT12	44	ramp	-0.641287		0.391525		1.03281
CT12	45	ramp	-0.670856		0.42845		1.09931
CT12	46	ramp	-0.502569		0.216286		0.718855
CT12	47	ramp	-0.449744		0.625168		1.07491
CT12	48	ramp	-0.534408		0.701132		1.23554
CT12	49	ramp	-0.495715		0.472492		0.968206
CT12	50	ramp	-0.466494		0.646538		1.11303
CT12	51	ramp	-0.439321		0.610535		1.04986
CT12	52	ramp	-0.276844		0.860347		1.13719
CT12	53	ramp	-0.5335		0.531046		1.06455
CT12	54	ramp	-0.526527		0.613063		1.13959
CT12	55	ramp	-0.532238		0.656256		1.18849
CT12	56	ramp	-0.425614		0.888311		1.31392
CT12	57	ramp	-0.176743		0.728216		0.904959
CT12	58	ramp	-0.212526		0.51591		0.728436
CT12	59	ramp	-0.285886		0.708779		0.994665
CT12	60	ramp	-0.0599344		0.544188		0.604123
CT12	61	ramp	-0.453045		1.03391		1.48695
CT12	62	ramp	-0.262026		0.708594		0.970621
CT12	63	ramp	-0.332103		0.698853		1.03096
CT12	64	ramp	-0.285629		0.659062		0.944691
CT12	65	ramp	-0.349724		0.475425		0.825149
CT12	66	ramp	-0.410084		0.32424		0.734323
CT12	67	ramp	-0.319713		0.641627		0.96134
CT12	68	ramp	-0.128457		0.483257		0.611714
CT12	69	ramp	-0.20952		0.671982		0.881502
CT12	70	ramp	-0.0553727		0.796101		0.851474
CT12	71	ramp	-0.123889		0.431603		0.555491
CT12	72	ramp	-0.238122		0.717622		0.955744
CT12	73	ramp	-0.291132		0.878448		1.16958
CT12	74	ramp	-0.291047		0.442554		0.733601
CT12	75	ramp	0.0731731		0.479012		0.405839
CT12	76	ramp	-0.0299792		0.680234		0.710213
CT12	77	ramp	-0.204048		0.625488		0.829536
CT12	78	ramp	-0.45647		0.433686		0.890157
CT12	79	ramp	-0.52503		0.557589		1.08262
CT12	80	ramp	-0.430438		0.355811		0.786249
CT12	81	hold	-0.205246		0.339541		0.544787
CT12	82	hold	-0.0568231		0.375404		0.432227
CT12	83	hold	-0.00335202		0.534344		0.537696
CT12	84	hold	-0.0884392		0.373605		0.462044
CT12	85	hold	-0.288207		0.189442		0.47765
CT12	86	hold	-0.137392		0.302404		0.439796
CT12	87	hold	-0.186361		0.442245		0.628607
CT12	88	hold	0.0270192		0.434001		0.406982
CT12	89	hold	-0.0719983		0.28549		0.357489
CT12	90	hold	-0.172583		0.2401		0.412684
CT12	91	hold	-0.242793		0.181446		0.424239
CT12	92	hold	-0.14129		0.475166		0.616456
CT12	93	hold	-0.461342		0.601964		1.06331
CT12	94	hold	-0.532942		0.437211		0.970153
CT12	95	hold	-0.123253		0.542201		0.665455
CT12	96	hold	0.0563734		0.26376		0.207386
CT12	97	hold	0.343326		0.557945		0.214619
CT12	98	hold	0.00102801		0.573853		0.572825
CT12	99	hold	0.217448		0.0617123		-0.155735
CT12	100	hold	-0.112067		0.101559		0.213626
CT12	101	hold	0.169535		0.122742		-0.0467934
CT12	102	hold	0.0658375		0.400719		0.334881
CT12	103	hold	-0.115206		-0.005501		0.109705
CT12	104	hold	0.020784		0.151007		0.130223
CT12	105	hold	0.264021		-0.0498744		-0.313895
CT12	106	hold	-0.00051428		-0.205451		-0.204936
CT12	107	hold	-0.0880862		-0.226171		-0.138085
CT12	108	hold	-0.216615		0.209892		0.426507
CT12	109	hold	-0.49409		-0.0845415		0.409549
CT12	110	hold	-0.337244		-0.180628		0.156616
CT12	111	hold	-0.419814		-0.163745		0.256069
CT12	112	hold	-0.214943		-0.405121		-0.190178
CT12	113	hold	-0.118189		0.0930489		0.211238
CT12	114	hold	-0.0102859		0.0704419		0.0807277
CT12	115	hold	-0.0560643		0.0721834		0.128248
CT12	116	hold	-0.0373436		0.140033		0.177377
CT12	117	hold	-0.304301		0.393927		0.698228
CT12	118	hold	-0.39641		0.313086		0.709496
CT12	119	hold	-0.18049		0.347319		0.527809
CT12	120	hold	-0.225863		0.318936		0.544798
CT12	121	AE	-0.349055		-0.513475		-0.16442
CT12	122	AE	-0.279344		-0.632736		-0.353392
CT12	123	AE	-0.34047		-0.241006		0.0994642
CT12	124	AE	-0.103796		-0.0903939		0.0134022
CT12	125	AE	-0.146576		-0.121691		0.0248853
CT12	126	AE	-0.341462		0.0161717		0.357634
CT12	127	AE	-0.246992		-0.13577		0.111222
CT12	128	AE	-0.0684458		-0.259272		-0.190826
CT12	129	AE	-0.0888734		-0.320487		-0.231614
CT12	130	AE	0.0812315		-0.0363881		-0.11762
CT12	131	AE	-0.166719		0.154966		0.321684
CT12	132	AE	-0.253167		-0.238273		0.0148945
CT12	133	AE	-0.109325		-0.405079		-0.295754
CT12	134	AE	0.281622		0.270742		-0.0108794
CT12	135	AE	0.23511		0.353837		0.118728
CT12	136	AE	0.215037		0.386526		0.171488
CT12	137	AE	0.186897		0.00463248		-0.182265
CT12	138	AE	-0.113418		-0.338333		-0.224915
CT12	139	AE	-0.346272		-0.196762		0.149511
CT12	140	AE	0.154681		-0.160848		-0.315529
CT12	141	AE	0.209011		-0.402798		-0.61181
CT12	142	AE	0.102201		-0.486985		-0.589185
CT12	143	AE	0.592487		-0.4293		-1.02179
CT12	144	AE	0.785945		-0.0373723		-0.823317
CT12	145	AE	0.998393		-0.0508296		-1.04922
CT12	146	AE	1.07883		-0.180592		-1.25942
CT12	147	AE	1.12462		0.28426		-0.840361
CT12	148	AE	1.12843		-0.0186941		-1.14713
CT12	149	AE	0.977265		-0.106534		-1.0838
CT12	150	AE	1.89791		0.0811443		-1.81677
CT12	151	AE	1.19309		-0.26214		-1.45523
CT12	152	AE	1.58531		-0.284298		-1.86961
CT12	153	AE	1.58531		-0.145428		-1.73074
CT12	154	AE	1.37998		-0.239984		-1.61997
CT12	155	AE	1.4175		-0.108021		-1.52552
CT12	156	AE	1.38253		0.241812		-1.14072
CT12	157	AE	1.3612		0.297795		-1.0634
CT12	158	AE	1.28584		-0.199065		-1.48491
CT12	159	AE	1.3612		-0.341319		-1.70252
CT12	160	AE	0.682646		-0.103179		-0.785824
CT13	1	base	-0.734213	-0.233777	0.361398	0.500436	1.09561
CT13	2	base	-1.21435	0.0886794	0.409383	1.30303	1.62374
CT13	3	base	-0.352916	-0.119007	0.139838	0.233909	0.492754
CT13	4	base	-0.331583	-0.249283	-0.283698	0.0822996	0.0478842
CT13	5	base	0.00382015	-0.13609	-0.2962	-0.13991	-0.30002
CT13	6	base	-0.0849912	-0.0920177	0.0142078	-0.00702647	0.099199
CT13	7	base	0.054948	0.0574828	0.00150977	0.00253473	-0.0534383
CT13	8	base	0.104701	-0.0703374	-0.331888	-0.175038	-0.436589
CT13	9	base	0.0965976	0.0683623	-0.203754	-0.0282353	-0.300351
CT13	10	base	0.054948	0.0683387	-0.268512	0.0133907	-0.32346
CT13	11	base	0.200793	1.49728e-05	-0.205464	-0.200778	-0.406257
CT13	12	base	0.353991	-0.0119112	-0.0203286	-0.365902	-0.374319
CT13	13	base	0.37173	-0.00469764	-0.0273476	-0.376428	-0.399078
CT13	14	base	0.124308	-0.0842191	-0.0413941	-0.208528	-0.165703
CT13	15	base	0.316246	0.449168	0.0448092	0.132922	-0.271436
CT13	16	base	0.138147	0.404486	0.0846162	0.266339	-0.0535311
CT13	17	base	0.23471	-0.0820431	0.0357211	-0.316753	-0.198989
CT13	18	base	-0.073114	-0.0799517	0.126417	-0.00683772	0.199531
CT13	19	base	0.196544	-0.0994449	0.0727671	-0.295989	-0.123777
CT13	20	base	0.453424	0.109111	0.361398	-0.344313	-0.0920261
CT13	21	ramp	0.197514	-0.2341	0.298792	-0.431614	0.101278
CT13	22	ramp	0.0762168	0.0357778	0.348329	-0.040439	0.272112
CT13	23	ramp	0.122861	-0.23576	0.0975728	-0.358621	-0.0252885
CT13	24	ramp	0.0340856	-0.121331	0.394667	-0.155417	0.360581
CT13	25	ramp	0.148459	0.0234394	0.126651	-0.125019	-0.0218081
CT13	26	ramp	0.151267	-1.75521	0.031381	-1.90648	-0.119886
CT13	27	ramp	0.317052	-0.061845	0.175518	-0.378897	-0.141535
CT13	28	ramp	-0.00516489	0.0810712	0.0712623	0.0862361	0.0764272
CT13	29	ramp	0.315163	0.0658881	0.477704	-0.249275	0.16254
CT13	30	ramp	0.486102	-0.251734	0.391039	-0.737836	-0.0950637
CT13	31	ramp	0.419432	-0.41038	0.402698	-0.829812	-0.0167342
CT13	32	ramp	-0.0706053	-0.475194	0.0832223	-0.404589	0.153828
CT13	33	ramp	0.324682	-0.574532	0.0928168	-0.899214	-0.231865
CT13	34	ramp	0.523699	-0.50838	0.0634127	-1.03208	-0.460286
CT13	35	ramp	0.65796	-0.530791	-0.203754	-1.18875	-0.861714
CT13	36	ramp	0.457958	-0.334815	0.0529532	-0.792773	-0.405005
CT13	37	ramp	0.234536	-0.68123	0.00228566	-0.915766	-0.23225
CT13	38	ramp	0.319947	-0.265946	0.348394	-0.585893	0.0284479
CT13	39	ramp	0.273225	-0.0909353	0.53726	-0.36416	0.264035
CT13	40	ramp	0.193392	-0.327293	0.463189	-0.520685	0.269797
CT13	41	ramp	0.640786	-0.441566	0.293815	-1.08235	-0.34697
CT13	42	ramp	0.629117	-0.49866	0.475628	-1.12778	-0.153489
CT13	43	ramp	0.426236	-0.586064	0.444467	-1.0123	0.0182316
CT13	44	ramp	0.527974	-0.366183	0.49052	-0.894157	-0.0374537
CT13	45	ramp	0.358077	-0.808938	0.710573	-1.16702	0.352496
CT13	46	ramp	0.466646	-0.483554	0.692215	-0.9502	0.22557
CT13	47	ramp	0.608935	-0.504608	0.835367	-1.11354	0.226432
CT13	48	ramp	0.117385	-0.641514	0.78311	-0.758899	0.665725
CT13	49	ramp	0.561754	-0.514007	0.941905	-1.07576	0.380152
CT13	50	ramp	0.269067	-0.593974	0.78855	-0.863042	0.519483
CT13	51	ramp	0.425397	-0.768928	0.775151	-1.19433	0.349754
CT13	52	ramp	0.241587	-1.01039	1.05439	-1.25197	0.812801
CT13	53	ramp	0.693375	-0.538676	0.755032	-1.23205	0.0616565
CT13	54	ramp	0.52121	-0.493927	0.815318	-1.01514	0.294109
CT13	55	ramp	0.337577	-0.64281	0.751521	-0.980387	0.413944
CT13	56	ramp	0.580985	-0.760937	0.526308	-1.34192	-0.0546769
CT13	57	ramp	0.089663	-0.98609	0.74892	-1.07575	0.659257
CT13	58	ramp	0.602203	-0.744967	0.490548	-1.34717	-0.111656
CT13	59	ramp	-0.267739	-0.65739	0.728703	-0.389651	0.996441
CT13	60	ramp	0.261017	-0.670166	0.674321	-0.931183	0.413304
CT13	61	ramp	0.193392	-0.824968	0.633825	-1.01836	0.440432
CT13	62	ramp	0.423193	-0.857073	0.627066	-1.28027	0.203873
CT13	63	ramp	0.106993	-0.617728	0.815318	-0.724721	0.708325
CT13	64	ramp	0.473788	-0.705104	0.848721	-1.17889	0.374933
CT13	65	ramp	0.373616	-0.650911	0.72817	-1.02453	0.354554
CT13	66	ramp	0.330738	-0.665333	0.533453	-0.996071	0.202715
CT13	67	ramp	0.284173	-0.729011	0.532166	-1.01318	0.247994
CT13	68	ramp	0.220949	-0.621024	0.598776	-0.841972	0.377828
CT13	69	ramp	0.133778	-0.768928	0.572993	-0.902706	0.439215
CT13	70	ramp	0.193392	-0.784921	0.856241	-0.978313	0.662849
CT13	71	ramp	0.233719	-0.793255	0.80696	-1.02697	0.573241
CT13	72	ramp	0.317052	-0.849041	0.62084	-1.16609	0.303787
CT13	73	ramp	0.769732	-1.27994	0.607252	-2.04967	-0.16248
CT13	74	ramp	0.713839	-1.02661	0.933914	-1.74044	0.220075
CT13	75	ramp	0.686691	-1.04284	0.660833	-1.72953	-0.0258582
CT13	76	ramp	-0.224156	-0.849041	0.682731	-0.624886	0.906886
CT13	77	ramp	0.23148	-0.860305	0.66379	-1.09178	0.43231
CT13	78	ramp	0.253042	-1.20601	1.06757	-1.45905	0.814531
CT13	79	ramp	-0.370404	-0.459983	1.00709	-0.0895799	1.37749
CT13	80	ramp	0.146115	-0.633582	0.865709	-0.779697	0.719594
CT13	81	hold	-0.381402	-0.88119	0.952643	-0.499788	1.33405
CT13	82	hold	-0.0146914	0.543514	0.886318	0.558205	0.901009
CT13	83	hold	0.10353	-0.125623	1.17355	-0.229152	1.07002
CT13	84	hold	0.500902	0.0429802	1.18636	-0.457922	0.685455
CT13	85	hold	0.575247	0.568775	0.957609	-0.00647231	0.382361
CT13	86	hold	0.676116	0.345387	0.92828	-0.330729	0.252164
CT13	87	hold	0.460215	0.35288	1.19263	-0.107335	0.732412
CT13	88	hold	0.378553	0.510228	0.862063	0.131676	0.483511
CT13	89	hold	0.430759	0.390296	0.974449	-0.0404628	0.54369
CT13	90	hold	0.753848	-0.202807	1.00932	-0.956655	0.255469
CT13	91	hold	0.732638	0.0582267	0.928624	-0.674411	0.195986
CT13	92	hold	0.777631	0.0734597	0.935266	-0.704171	0.157635
CT13	93	hold	0.576565	0.412707	0.863931	-0.163859	0.287365
CT13	94	hold	0.603985	0.405239	0.782377	-0.198746	0.178391
CT13	95	hold	0.652669	-0.102535	1.13335	-0.755203	0.480681
CT13	96	hold	0.702352	0.285327	0.920381	-0.417025	0.218029
CT13	97	hold	0.632875	0.0886794	0.934825	-0.544195	0.301951
CT13	98	hold	0.30865	-0.570254	1.11364	-0.878903	0.804993
CT13	99	hold	0.548559	-0.311446	1.12484	-0.860005	0.576285
CT13	100	hold	0.820597	-0.96991	0.635505	-1.79051	-0.185091
CT13	101	hold	0.241587	-0.412939	1.23267	-0.654526	0.99108
CT13	102	hold	0.39219	-0.249283	1.14721	-0.641473	0.755019
CT13	103	hold	0.719463	0.840376	1.09983	0.120913	0.38037
CT13	104	hold	0.58873	-0.288109	0.948542	-0.876839	0.359812
CT13	105	hold	0.589443	0.0962842	0.941438	-0.493159	0.351995
CT13	106	hold	0.282791	-0.272568	0.882058	-0.555359	0.599268
CT13	107	hold	0.281473	-0.233777	0.994929	-0.51525	0.713457
CT13	108	hold	1.05842	0.012447	1.03459	-1.04597	-0.0238277
CT13	109	hold	0.664106	0.12667	1.08075	-0.537436	0.416643
CT13	110	hold	0.722987	0.760074	1.20495	0.0370862	0.481958
CT13	111	hold	0.912877	0.164578	0.975064	-0.7483	0.0621869
CT13	112	hold	0.801997	0.745433	1.23155	-0.0565638	0.429551
CT13	113	hold	0.825649	0.531743	1.08733	-0.293906	0.261683
CT13	114	hold	0.851999	0.546565	0.842045	-0.305433	-0.00995322
CT13	115	hold	0.714674	-0.0181402	0.835367	-0.732814	0.120694
CT13	116	hold	1.16248	0.0240782	0.841206	-1.1384	-0.321274
CT13	117	hold	0.706818	-0.0717981	0.647334	-0.778616	-0.0594837
CT13	118	hold	0.933019	0.0658449	0.633189	-0.867174	-0.29983
CT13	119	hold	0.946733	0.0240782	1.07127	-0.922654	0.124538
CT13	120	hold	0.881408	-0.0717981	1.26329	-0.953206	0.381884
CT13	121	AE	1.08898	1.10061	0.755032	0.0116293	-0.333947
CT13	122	AE	1.03938	1.11762	-0.210847	0.0782434	-1.25023
CT13	123	AE	0.782149	1.36761	-0.453781	0.585461	-1.23593
CT13	124	AE	0.429073	1.19363	0.147279	0.764554	-0.281794
CT13	125	AE	0.385621	0.524327	0.361398	0.138707	-0.0242227
CT13	126	AE	0.442772	1.07189	0.253288	0.629113	-0.189484
CT13	127	AE	0.148456	0.782011	0.701603	0.633555	0.553147
CT13	128	AE	0.598227	1.30743	0.660833	0.709204	0.062606
CT13	129	AE	1.07897	0.846886	0.22356	-0.232081	-0.855407
CT13	130	AE	0.336462	0.817425	0.292616	0.480963	-0.0438454
CT13	131	AE	0.462431	1.00923	0.395687	0.546803	-0.066744
CT13	132	AE	0.17496	1.17812	0.457236	1.00315	0.282276
CT13	133	AE	0.181433	1.16457	0.429712	0.98314	0.248279
CT13	134	AE	0.648545	1.19827	0.299507	0.549721	-0.349039
CT13	135	AE	0.400454	1.52582	0.330524	1.12537	-0.06993
CT13	136	AE	0.648614	1.22927	0.154228	0.580657	-0.494387
CT13	137	AE	0.312005	1.35665	0.10654	1.04464	-0.205465
CT13	138	AE	0.820599	1.36696	0.464061	0.546364	-0.356538
CT13	139	AE	0.640195	1.59568	0.559334	0.955489	-0.0808612
CT13	140	AE	-0.0838687	1.4627	0.237394	1.54657	0.321262
CT13	141	AE	0.809462	1.65923	0.647334	0.849772	-0.162128
CT13	142	AE	0.455716	1.89978	0.699247	1.44406	0.243531
CT13	143	AE	0.653902	1.80841	0.343541	1.15451	-0.310361
CT13	144	AE	0.0520596	1.85627	0.467473	1.80421	0.415413
CT13	145	AE	0.524049	1.82994	0.30364	1.30589	-0.220409
CT13	146	AE	0.514443	1.56758	0.462628	1.05313	-0.051815
CT13	147	AE	0.689521	1.69978	0.383351	1.01026	-0.30617
CT13	148	AE	0.862845	1.60328	0.538283	0.740436	-0.324563
CT13	149	AE	0.783065	1.63298	0.600898	0.849917	-0.182167
CT13	150	AE	0.890544	1.64042	0.930182	0.749877	0.0396386
CT13	151	AE	0.829648	1.80785	0.9691	0.978197	0.139452
CT13	152	AE	0.378553	1.60353	0.895376	1.22497	0.516823
CT13	153	AE	0.936661	1.65803	0.702209	0.721372	-0.234453
CT13	154	AE	0.763062	1.70192	0.21664	0.938856	-0.546423
CT13	155	AE	1.07381	1.68823	0.133374	0.614414	-0.94044
CT13	156	AE	0.744994	1.92503	0.627066	1.18004	-0.117928
CT13	157	AE	0.633567	1.60451	0.593233	0.970944	-0.0403345
CT13	158	AE	0.662701	1.68429	0.402536	1.02159	-0.260164
CT13	159	AE	1.0607	1.80058	0.17772	0.739879	-0.882983
CT13	160	AE	1.12616	1.68141	0.196432	0.555252	-0.929724
CT14	1	base	0.53368	0.170983	-0.233739	-0.362697	-0.76742
CT14	2	base	0.416452	-0.165643	-0.0739398	-0.582096	-0.490392
CT14	3	base	0.0825681	-0.00271234	-0.22922	-0.0852805	-0.311788
CT14	4	base	-0.0568074	-0.0332942	-0.172921	0.0235132	-0.116114
CT14	5	base	0.240493	0.0680837	-0.181249	-0.172409	-0.421741
CT14	6	base	0.151837	0.13161	-0.0485815	-0.0202275	-0.200419
CT14	7	base	0.0368799	0.0486737	0.127636	0.0117938	0.0907563
CT14	8	base	-0.18724	0.0665965	0.0389617	0.253837	0.226202
CT14	9	base	0.0403851	-0.0795439	-0.0844526	-0.119929	-0.124838
CT14	10	base	-0.207394	-0.150934	0.0358818	0.0564598	0.243276
CT14	11	base	-0.0268466	-0.181719	0.117053	-0.154872	0.1439
CT14	12	base	-0.0429302	-0.193275	-0.0584679	-0.150344	-0.0155377
CT14	13	base	-0.170281	-0.0759513	0.171479	0.0943301	0.341761
CT14	14	base	-0.0914758	-0.0242459	0.114558	0.0672299	0.206034
CT14	15	base	-0.0868202	-0.0837486	0.203409	0.00307151	0.29023
CT14	16	base	-0.197314	0.120509	0.073003	0.317824	0.270317
CT14	17	base	-0.0868202	0.0822105	-0.00543323	0.169031	0.0813869
CT14	18	base	-0.0368278	0.0462358	0.0892142	0.0830636	0.126042
CT14	19	base	-0.197314	0.114817	0.0881294	0.312132	0.285443
CT14	20	base	-0.136957	0.134017	0.019259	0.270974	0.156216
CT14	21	ramp	-0.0168712	0.0656353	-0.0172016	0.0825065	-0.000330386
CT14	22	ramp	-0.144346	-0.0314131	0.0912551	0.112933	0.235601
CT14	23	ramp	-0.176094	-0.056142	0.0831722	0.119952	0.259266
CT14	24	ramp	-0.17896	-0.122275	0.0342269	0.0566846	0.213187
CT14	25	ramp	-0.148284	-0.417728	0.286865	-0.269444	0.435149
CT14	26	ramp	-0.126918	-0.417258	0.209694	-0.29034	0.336612
CT14	27	ramp	-0.109921	-0.316818	0.148179	-0.206897	0.2581
CT14	28	ramp	-0.0963995	-0.7249	0.333456	-0.628501	0.429856
CT14	29	ramp	-0.170438	-0.694157	0.10371	-0.523719	0.274147
CT14	30	ramp	-0.0804926	-0.639373	0.228617	-0.55888	0.30911
CT14	31	ramp	-0.179987	-0.696622	0.154458	-0.516635	0.334445
CT14	32	ramp	-0.0600373	-0.851099	0.667742	-0.791062	0.72778
CT14	33	ramp	-0.126318	-0.924759	0.564937	-0.798441	0.691255
CT14	34	ramp	-0.155021	-1.02968	0.411598	-0.874656	0.566619
CT14	35	ramp	-0.0468147	-0.955952	0.474406	-0.909137	0.521221
CT14	36	ramp	-0.174234	-0.889649	0.354665	-0.715414	0.528899
CT14	37	ramp	-0.133054	-0.776273	0.545442	-0.643219	0.678497
CT14	38	ramp	-0.0468147	-0.618785	0.261457	-0.57197	0.308272
CT14	39	ramp	-0.114207	-0.969455	0.311811	-0.855249	0.426017
CT14	40	ramp	0.0209674	-0.784924	0.509361	-0.805892	0.488393
CT14	41	ramp	-0.117841	-0.881253	0.383085	-0.763412	0.500926
CT14	42	ramp	-0.107675	-0.858872	0.389054	-0.751197	0.496729
CT14	43	ramp	-0.154095	-0.77183	0.49433	-0.617735	0.648425
CT14	44	ramp	-0.246884	-1.12816	0.32619	-0.881278	0.573074
CT14	45	ramp	-0.207394	-1.31003	0.499783	-1.10264	0.707177
CT14	46	ramp	-0.146645	-0.943918	0.437132	-0.797273	0.583777
CT14	47	ramp	-0.115837	-1.09133	0.552437	-0.975489	0.668273
CT14	48	ramp	-0.121354	-1.0451	0.593468	-0.923745	0.714822
CT14	49	ramp	-0.147002	-1.02392	0.500238	-0.876922	0.64724
CT14	50	ramp	-0.197314	-1.05252	0.606906	-0.855202	0.804221
CT14	51	ramp	-0.1032	-1.36346	0.402023	-1.26026	0.505223
CT14	52	ramp	-0.364992	-1.19344	0.536212	-0.828453	0.901204
CT14	53	ramp	-0.0792498	-1.24573	0.471798	-1.16648	0.551048
CT14	54	ramp	-0.163868	-1.26995	0.473062	-1.10608	0.63693
CT14	55	ramp	-0.103141	-1.29451	0.436303	-1.19137	0.539444
CT14	56	ramp	-0.0943807	-1.43269	0.82068	-1.33831	0.91506
CT14	57	ramp	-0.052745	-1.04464	0.787294	-0.991895	0.840039
CT14	58	ramp	-0.0666611	-1.43888	0.738669	-1.37222	0.80533
CT14	59	ramp	-0.0433586	-1.26916	0.613234	-1.2258	0.656593
CT14	60	ramp	-0.130166	-1.09362	0.789963	-0.96345	0.920129
CT14	61	ramp	-0.277156	-1.13243	0.758219	-0.85527	1.03538
CT14	62	ramp	-0.0936587	-1.0358	0.592585	-0.942145	0.686244
CT14	63	ramp	-0.205675	-1.1453	0.758265	-0.939625	0.96394
CT14	64	ramp	-0.293131	-1.36359	0.875782	-1.07046	1.16891
CT14	65	ramp	-0.216487	-1.19827	0.963073	-0.981786	1.17956
CT14	66	ramp	-0.30415	-1.1815	0.896771	-0.877346	1.20092
CT14	67	ramp	-0.304488	-1.35668	0.731985	-1.05219	1.03647
CT14	68	ramp	-0.131643	-1.49306	0.576311	-1.36141	0.707954
CT14	69	ramp	-0.12127	-1.47437	0.78389	-1.35309	0.905161
CT14	70	ramp	-0.210933	-1.51889	0.931701	-1.30795	1.14263
CT14	71	ramp	-0.344267	-1.51505	0.924632	-1.17078	1.2689
CT14	72	ramp	-0.153266	-1.35037	0.983106	-1.19711	1.13637
CT14	73	ramp	-0.355843	-1.39203	0.94934	-1.03619	1.30518
CT14	74	ramp	-0.311433	-1.4518	0.869599	-1.14036	1.18103
CT14	75	ramp	-0.264731	-1.28528	0.975561	-1.02055	1.24029
CT14	76	ramp	-0.36529	-1.2222	0.955091	-0.85691	1.32038
CT14	77	ramp	-0.272016	-1.09503	0.916279	-0.823011	1.1883
CT14	78	ramp	-0.290058	-1.40138	0.925585	-1.11132	1.21564
CT14	79	ramp	-0.266722	-1.63395	0.831168	-1.36722	1.09789
CT14	80	ramp	-0.308518	-1.56256	0.861584	-1.25404	1.1701
CT14	81	hold	-0.196223	-1.50992	1.19167	-1.3137	1.38789
CT14	82	hold	-0.378585	-1.36384	1.02924	-0.985254	1.40782
CT14	83	hold	-0.30799	-1.34457	0.890001	-1.03658	1.19799
CT14	84	hold	-0.343286	-1.45412	0.893507	-1.11084	1.23679
CT14	85	hold	-0.203679	-1.31542	0.918322	-1.11174	1.122
CT14	86	hold	-0.227132	-1.42975	1.03984	-1.20262	1.26697
CT14	87	hold	-0.338971	-1.2955	0.880267	-0.95653	1.21924
CT14	88	hold	-0.326666	-1.51837	0.849369	-1.1917	1.17603
CT14	89	hold	-0.251669	-1.41825	0.862541	-1.16659	1.11421
CT14	90	hold	-0.333376	-1.33445	1.02667	-1.00107	1.36005
CT14	91	hold	-0.328814	-1.55928	0.9761	-1.23047	1.30491
CT14	92	hold	-0.197314	-1.41931	1.12689	-1.22199	1.32421
CT14	93	hold	-0.167109	-1.42153	0.787499	-1.25442	0.954609
CT14	94	hold	-0.192339	-1.35546	1.04237	-1.16313	1.23471
CT14	95	hold	-0.324172	-1.158	0.912682	-0.833829	1.23685
CT14	96	hold	-0.247228	-1.26996	0.932051	-1.02273	1.17928
CT14	97	hold	-0.450471	-1.35016	0.926251	-0.899687	1.37672
CT14	98	hold	-0.318046	-1.19409	0.896745	-0.876048	1.21479
CT14	99	hold	-0.425481	-1.37234	0.861093	-0.946859	1.28657
CT14	100	hold	-0.0288095	-1.41774	0.74841	-1.38894	0.77722
CT14	101	hold	-0.342488	-1.66839	0.847261	-1.3259	1.18975
CT14	102	hold	-0.288852	-1.39211	0.798005	-1.10326	1.08686
CT14	103	hold	-0.442422	-1.23356	1.01067	-0.791136	1.45309
CT14	104	hold	-0.399355	-1.511	0.794138	-1.11164	1.19349
CT14	105	hold	-0.37905	-1.4119	0.932626	-1.03285	1.31168
CT14	106	hold	-0.236817	-1.38712	0.942039	-1.1503	1.17886
CT14	107	hold	-0.433982	-1.22792	1.07499	-0.793935	1.50897
CT14	108	hold	-0.461657	-1.46835	0.811851	-1.0067	1.27351
CT14	109	hold	-0.39086	-1.25412	1.03016	-0.863262	1.42102
CT14	110	hold	-0.0742755	-1.49472	0.979684	-1.42045	1.05396
CT14	111	hold	3.9315e-05	-1.43136	0.929482	-1.4314	0.929442
CT14	112	hold	-0.369477	-1.29225	1.14165	-0.922772	1.51113
CT14	113	hold	-0.40375	-1.40268	1.06213	-0.998929	1.46588
CT14	114	hold	-0.410169	-1.39945	0.953987	-0.989281	1.36416
CT14	115	hold	-0.471113	-1.42854	1.00238	-0.957423	1.4735
CT14	116	hold	-0.507439	-1.42452	0.844708	-0.917086	1.35215
CT14	117	hold	-0.254502	-1.41335	0.868705	-1.15885	1.12321
CT14	118	hold	-0.284408	-1.3756	0.835404	-1.0912	1.11981
CT14	119	hold	-0.453522	-1.17664	0.970621	-0.723119	1.42414
CT14	120	hold	-0.303475	-1.42096	0.995499	-1.11748	1.29897
CT14	121	AE	-0.582233	-0.518294	0.301975	0.0639391	0.884208
CT14	122	AE	-0.360444	-0.100314	0.365749	0.26013	0.726192
CT14	123	AE	-0.366283	-0.0244061	0.241832	0.341877	0.608115
CT14	124	AE	-0.322645	0.0619399	0.332626	0.384585	0.655271
CT14	125	AE	-0.446623	-0.641196	0.227604	-0.194573	0.674227
CT14	126	AE	-0.51224	0.00802412	0.239098	0.520265	0.751339
CT14	127	AE	-0.573885	0.16927	0.190036	0.743155	0.76392
CT14	128	AE	-0.276107	-0.363125	0.194775	-0.0870174	0.470883
CT14	129	AE	-0.46034	-0.111185	0.589481	0.349155	1.04982
CT14	130	AE	-0.580534	-0.641196	0.167167	-0.0606617	0.747701
CT14	131	AE	-0.315356	-0.518294	0.545207	-0.202938	0.860562
CT14	132	AE	-0.323902	-0.429456	0.207117	-0.105554	0.531019
CT14	133	AE	-0.246095	-0.641196	-0.0536914	-0.395101	0.192404
CT14	134	AE	-0.329069	-0.374162	-0.0184443	-0.0450936	0.310624
CT14	135	AE	-0.249116	-0.300763	0.35922	-0.0516471	0.608336
CT14	136	AE	-0.38415	-0.251749	0.331994	0.132401	0.716144
CT14	137	AE	-0.49469	-0.407317	0.342988	0.0873734	0.837678
CT14	138	AE	-0.523933	-0.122063	0.426975	0.40187	0.950908
CT14	139	AE	-0.373388	-0.317801	0.33936	0.0555865	0.712748
CT14	140	AE	-0.321879	-0.109673	0.222562	0.212206	0.544441
CT14	141	AE	-0.325439	-0.524024	0.326892	-0.198586	0.652331
CT14	142	AE	-0.298379	-0.393427	0.303462	-0.0950486	0.601841
CT14	143	AE	-0.283947	-0.245908	-0.0377131	0.0380396	0.246234
CT14	144	AE	-0.307445	-0.32812	0.0495648	-0.0206746	0.35701
CT14	145	AE	-0.165003	-0.970793	-0.190417	-0.805789	-0.0254136
CT14	146	AE	-0.308518	-0.641196	-0.109433	-0.332678	0.199085
CT14	147	AE	-0.288246	-0.363125	0.0151402	-0.0748789	0.303386
CT14	148	AE	-0.410236	-0.992325	-0.0285553	-0.582089	0.38168
CT14	149	AE	-0.410918	-0.407317	0.405442	0.00360107	0.81636
CT14	150	AE	-0.339356	-0.776273	0.209353	-0.436917	0.548709
CT14	151	AE	-0.273188	-1.10747	0.0334755	-0.834287	0.306663
CT14	152	AE	-0.267997	-0.991753	0.338189	-0.723756	0.606186
CT14	153	AE	-0.247222	-0.918565	0.00629308	-0.671343	0.253515
CT14	154	AE	-0.405973	-0.776273	0.114702	-0.370301	0.520674
CT14	155	AE	-0.378472	-1.1165	0.0389581	-0.738024	0.41743
CT14	156	AE	-0.316715	-0.954035	0.109931	-0.63732	0.426646
CT14	157	AE	-0.344758	-0.830147	-0.0965184	-0.485389	0.24824
CT14	158	AE	-0.360479	-1.18682	-0.172647	-0.826338	0.187832
CT14	159	AE	-0.208305	-1.04158	-0.0191903	-0.833273	0.189114
CT14	160	AE	-0.451091	-0.958032	-0.034189	-0.506941	0.416902
CT15	1	base	3.52926	0.709623	0.591149	-2.81963	-2.93811
CT15	2	base	0.702219	0.350892	0.721998	-0.351327	0.0197781
CT15	3	base	1.3034	0.165981	0.335033	-1.13742	-0.968369
CT15	4	base	0.416363	0.660628	0.00260208	0.244265	-0.413761
CT15	5	base	0.256064	-0.0635951	-0.0504127	-0.319659	-0.306477
CT15	6	base	-0.361296	0.0718852	0.148064	0.433181	0.50936
CT15	7	base	0.0413153	0.0930694	-0.196901	0.0517541	-0.238216
CT15	8	base	0.726672	0.0867241	-0.153402	-0.639948	-0.880074
CT15	9	base	-0.137559	-0.23091	0.486289	-0.0933506	0.623848
CT15	10	base	-0.311493	-0.791582	0.190705	-0.480088	0.502198
CT15	11	base	-0.214444	0.0465414	-0.12085	0.260986	0.0935942
CT15	12	base	-0.778588	-0.314673	-0.131694	0.463915	0.646894
CT15	13	base	-1.11502	-0.265004	-0.0932239	0.850017	1.0218
CT15	14	base	-0.751954	0.081097	0.491956	0.833051	1.24391
CT15	15	base	-0.645824	-0.0299308	-0.344763	0.615893	0.301061
CT15	16	base	-1.14222	0.110274	0.131016	1.25249	1.27324
CT15	17	base	-0.778588	0.350477	-0.447887	1.12907	0.330702
CT15	18	base	-0.645824	-0.195006	-0.315741	0.450818	0.330083
CT15	19	base	-0.305328	-0.645093	-0.54962	-0.339764	-0.244292
CT15	20	base	-0.422436	-0.267464	-0.780196	0.154972	-0.35776
CT15	21	ramp	-0.805263	-0.164381	-0.806358	0.640882	-0.00109471
CT15	22	ramp	-0.619393	-0.187661	-0.273287	0.431732	0.346106
CT15	23	ramp	-1.32007	0.402067	-0.196901	1.72213	1.12316
CT15	24	ramp	-0.907292	-0.404856	-0.482336	0.502436	0.424956
CT15	25	ramp	-0.652116	-0.566569	-1.15928	0.085547	-0.50716
CT15	26	ramp	-0.435497	0.20204	-0.682738	0.637537	-0.247241
CT15	27	ramp	-0.872132	-0.783468	-0.515576	0.0886647	0.356557
CT15	28	ramp	-0.474739	-0.924948	-0.0451323	-0.450209	0.429607
CT15	29	ramp	-0.83198	-1.05838	-0.682738	-0.226403	0.149242
CT15	30	ramp	-0.51407	-1.18699	-0.948654	-0.672917	-0.434583
CT15	31	ramp	-0.422436	-1.03743	-1.39507	-0.614994	-0.972637
CT15	32	ramp	-1.06075	-1.11917	-0.81764	-0.0584233	0.243111
CT15	33	ramp	-1.10144	-1.23176	-1.10211	-0.130319	-0.000670112
CT15	34	ramp	-1.65293	-1.30327	-1.20567	0.349666	0.447261
CT15	35	ramp	-1.22408	-1.42896	-0.795083	-0.204885	0.428993
CT15	36	ramp	-1.06075	-1.66124	-1.05628	-0.600491	0.004473
CT15	37	ramp	-0.645824	-1.3248	-0.110013	-0.678979	0.535811
CT15	38	ramp	-1.1831	-1.60584	-0.727589	-0.422738	0.455512
CT15	39	ramp	-0.912378	-1.6126	-0.671544	-0.70022	0.240834
CT15	40	ramp	-1.49976	-1.70854	-0.427078	-0.20878	1.07268
CT15	41	ramp	-0.787478	-1.3369	-1.21722	-0.549424	-0.42974
CT15	42	ramp	-0.821262	-1.72339	-0.295174	-0.902123	0.526089
CT15	43	ramp	-0.885537	-1.97528	-0.604528	-1.08975	0.281009
CT15	44	ramp	-1.22408	-1.93479	-0.716365	-0.71071	0.507711
CT15	45	ramp	-1.92169	-2.19866	-0.482336	-0.276971	1.43935
CT15	46	ramp	-1.61127	-2.13762	-0.953602	-0.526348	0.657668
CT15	47	ramp	-2.32499	-2.02856	-0.564714	0.296423	1.76027
CT15	48	ramp	-1.90746	-1.30824	-1.27506	0.599215	0.632395
CT15	49	ramp	-1.34759	-1.7561	-1.05628	-0.408513	0.291311
CT15	50	ramp	-1.89245	-1.6795	-0.559995	0.21295	1.33246
CT15	51	ramp	-1.0681	-1.90905	-1.01057	-0.840956	0.0575267
CT15	52	ramp	-1.54496	-2.16266	-1.02198	-0.617697	0.52298
CT15	53	ramp	-1.68492	-2.20542	-0.605376	-0.520497	1.07954
CT15	54	ramp	-0.952717	-2.26872	-0.517897	-1.316	0.434821
CT15	55	ramp	-2.12216	-2.16058	-0.593384	-0.0384146	1.52878
CT15	56	ramp	-2.22328	-2.51939	-0.460211	-0.296116	1.76307
CT15	57	ramp	-1.95018	-2.35933	-0.913395	-0.409147	1.03679
CT15	58	ramp	-2.26591	-2.09701	-0.961477	0.1689	1.30443
CT15	59	ramp	-2.22328	-1.31505	-0.817974	0.908227	1.4053
CT15	60	ramp	-1.99302	-2.1266	-0.919511	-0.133579	1.07351
CT15	61	ramp	-1.7799	-1.19446	-0.845636	0.58544	0.934262
CT15	62	ramp	-1.99302	-2.37798	-0.401727	-0.38496	1.59129
CT15	63	ramp	-1.37516	-2.40661	-0.783816	-1.03145	0.591341
CT15	64	ramp	-1.31076	-2.3454	-0.427078	-1.03464	0.883684
CT15	65	ramp	-1.507	-2.14684	-0.795083	-0.639831	0.711921
CT15	66	ramp	-1.67273	-1.79826	-0.795083	-0.125536	0.877645
CT15	67	ramp	-1.51663	-2.42478	-0.919511	-0.90815	0.597116
CT15	68	ramp	-1.54026	-2.21919	-0.548879	-0.678931	0.991377
CT15	69	ramp	-1.93593	-2.17777	-0.851531	-0.24184	1.0844
CT15	70	ramp	-1.8869	-2.33736	-0.69394	-0.450458	1.19296
CT15	71	ramp	-2.15099	-2.29643	-1.07918	-0.145433	1.07181
CT15	72	ramp	-1.61127	-2.20611	-0.626838	-0.594841	0.984432
CT15	73	ramp	-1.22601	-1.95757	-0.537771	-0.731558	0.688239
CT15	74	ramp	-1.44427	-2.71447	-1.10211	-1.2702	0.34216
CT15	75	ramp	-1.97873	-2.5401	-0.593384	-0.561374	1.38534
CT15	76	ramp	-1.62526	-2.01081	-0.604528	-0.385549	1.02073
CT15	77	ramp	-1.87903	-2.31174	-0.687963	-0.432717	1.19106
CT15	78	ramp	-1.67555	-2.2915	-0.649176	-0.615954	1.02637
CT15	79	ramp	-2.03596	-2.57798	-0.795083	-0.542023	1.24088
CT15	80	ramp	-1.96013	-2.50047	-0.517736	-0.540348	1.44239
CT15	81	hold	-1.65327	-2.41784	-0.716365	-0.76457	0.936907
CT15	82	hold	-1.48587	-2.29665	-0.73882	-0.810787	0.747048
CT15	83	hold	-1.55542	-2.30106	-1.39133	-0.745632	0.164094
CT15	84	hold	-1.38056	-2.32653	-0.848416	-0.945973	0.532145
CT15	85	hold	-1.51904	-2.67647	-0.795083	-1.15743	0.723957
CT15	86	hold	-1.54619	-1.99714	-1.27506	-0.450946	0.271133
CT15	87	hold	-1.43042	-2.62118	-0.761303	-1.19076	0.66912
CT15	88	hold	-1.52757	-2.35317	-0.187701	-0.8256	1.33987
CT15	89	hold	-1.29944	-2.38798	-0.251428	-1.08855	1.04801
CT15	90	hold	-1.63472	-2.39139	-0.186016	-0.756667	1.4487
CT15	91	hold	-1.8715	-2.41151	-0.761303	-0.540012	1.1102
CT15	92	hold	-1.83647	-1.81259	-0.82893	0.023885	1.00754
CT15	93	hold	-2.64859	-1.85691	-0.646228	0.791682	2.00236
CT15	94	hold	-2.03596	-1.67264	-0.649176	0.363316	1.38678
CT15	95	hold	-2.13657	-2.35944	-0.840226	-0.222867	1.29634
CT15	96	hold	-1.99302	-1.85632	-0.794769	0.1367	1.19825
CT15	97	hold	-2.03596	-1.80621	-0.98776	0.229752	1.0482
CT15	98	hold	-1.99328	-1.57776	-0.401976	0.415528	1.59131
CT15	99	hold	-1.89324	-2.02458	-0.47127	-0.131346	1.42197
CT15	100	hold	-2.66345	-2.04147	-0.284227	0.621979	2.37922
CT15	101	hold	-2.78274	-1.922	-0.638003	0.860742	2.14474
CT15	102	hold	-2.09338	-2.20466	-0.862842	-0.111277	1.23054
CT15	103	hold	-2.45664	-2.01019	-0.504489	0.446449	1.95215
CT15	104	hold	-2.31042	-2.09766	-0.806358	0.212762	1.50406
CT15	105	hold	-2.33957	-1.48498	-1.48491	0.854584	0.854657
CT15	106	hold	-2.02163	-1.93706	-0.671544	0.0845742	1.35009
CT15	107	hold	-1.41659	-1.69838	-0.705149	-0.281791	0.711441
CT15	108	hold	-1.41659	-1.91298	-0.874161	-0.49639	0.542429
CT15	109	hold	-1.06075	-1.44468	-1.12507	-0.383926	-0.0643178
CT15	110	hold	-1.23776	-1.51279	-0.593384	-0.275035	0.644373
CT15	111	hold	-1.32007	-1.85952	-1.36801	-0.539458	-0.0479468
CT15	112	hold	-1.6673	-1.94437	-1.85239	-0.277077	-0.185092
CT15	113	hold	-0.435497	-2.01517	-1.06772	-1.57967	-0.632227
CT15	114	hold	-1.12862	-1.65002	-0.919511	-0.521399	0.209105
CT15	115	hold	-1.52757	-1.59137	-1.02198	-0.0638002	0.505582
CT15	116	hold	-1.38097	-1.63283	-0.571117	-0.251861	0.80985
CT15	117	hold	-1.93593	-1.53319	-1.32147	0.402735	0.614455
CT15	118	hold	-1.26515	-1.38646	-1.20567	-0.121313	0.0594775
CT15	119	hold	-1.00665	-1.44714	-0.908162	-0.440485	0.0984876
CT15	120	hold	-1.44427	-1.5268	-2.2252	-0.0825367	-0.780936
CT15	121	AE	-1.41659	-1.12067	-2.33331	0.295921	-0.916724
CT15	122	AE	-1.52598	-0.76367	-1.98468	0.762308	-0.458703
CT15	123	AE	-2.01869	-1.31527	-1.9485	0.703417	0.0701845
CT15	124	AE	-1.83647	-1.31426	-2.32498	0.522212	-0.488506
CT15	125	AE	-2.26679	-0.907434	-2.32439	1.35936	-0.057591
CT15	126	AE	-2.8427	-1.11307	-2.67188	1.72963	0.170817
CT15	127	AE	-1.92169	-0.898323	-2.24332	1.02336	-0.321633
CT15	128	AE	-1.93155	-1.0156	-2.07813	0.915944	-0.146587
CT15	129	AE	-2.26679	-1.40985	-2.83973	0.856943	-0.572938
CT15	130	AE	-2.10777	-1.25163	-2.48584	0.856138	-0.378071
CT15	131	AE	-2.26679	-1.33673	-2.4487	0.930065	-0.181903
CT15	132	AE	-2.16543	-1.3314	-2.05584	0.834027	0.109589
CT15	133	AE	-2.39045	-1.34352	-2.53744	1.04693	-0.14699
CT15	134	AE	-2.38761	-1.18874	-1.95689	1.19887	0.430719
CT15	135	AE	-2.28132	-1.42555	-2.47353	0.855773	-0.192211
CT15	136	AE	-2.19433	-1.14888	-2.17735	1.04545	0.0169803
CT15	137	AE	-1.90746	-1.08067	-2.31669	0.826783	-0.409237
CT15	138	AE	-1.93593	-1.21133	-1.74384	0.724596	0.192086
CT15	139	AE	-2.06465	-1.05765	-2.35219	1.00699	-0.287539
CT15	140	AE	-1.92263	-0.879391	-1.96452	1.04324	-0.0418949
CT15	141	AE	-1.73759	-1.04751	-1.99653	0.690078	-0.258942
CT15	142	AE	-2.18591	-1.2515	-2.38305	0.934412	-0.197132
CT15	143	AE	-2.19433	-1.04155	-2.15318	1.15278	0.0411513
CT15	144	AE	-2.26679	-1.19925	-2.132	1.06755	0.13479
CT15	145	AE	-1.92169	-1.27123	-2.55724	0.650458	-0.635551
CT15	146	AE	-1.9211	-1.43448	-2.74657	0.486615	-0.825474
CT15	147	AE	-2.11767	-1.57568	-2.49169	0.541988	-0.374017
CT15	148	AE	-1.87903	-1.2788	-2.60561	0.600232	-0.726579
CT15	149	AE	-1.83647	-1.36198	-2.16988	0.474491	-0.333405
CT15	150	AE	-2.12216	-1.13792	-1.94812	0.984245	0.174044
CT15	151	AE	-2.02163	-1.21827	-2.58505	0.803362	-0.563411
CT15	152	AE	-2.50075	-1.51924	-2.02296	0.981504	0.477793
CT15	153	AE	-2.38338	-1.8259	-1.8141	0.557481	0.569279
CT15	154	AE	-2.23777	-1.33119	-1.86762	0.906583	0.370154
CT15	155	AE	-2.0503	-1.45545	-2.98189	0.594843	-0.93159
CT15	156	AE	-2.23777	-1.62722	-2.62312	0.610551	-0.385349
CT15	157	AE	-1.95018	-1.53466	-3.17258	0.415527	-1.22239
CT15	158	AE	-2.03596	-1.8329	-2.60703	0.203064	-0.571073
CT15	159	AE	-2.00732	-1.69469	-2.49507	0.312627	-0.487753
CT15	160	AE	-2.96323	-2.12248	-2.8326	0.840757	0.13063
CT17	1	base	-0.188902	0.513091		0.701993
CT17	2	base	-0.692163	-0.155915		0.536248
CT17	3	base	-0.496424	-0.384788		0.111636
CT17	4	base	-0.578167	-0.545802		0.0323655
CT17	5	base	-0.454248	-0.493952		-0.0397045
CT17	6	base	-0.0488575	-0.408534		-0.359677
CT17	7	base	0.223016	0.02851		-0.194506
CT17	8	base	0.244474	0.297476		0.0530024
CT17	9	base	0.0204044	0.3686		0.348195
CT17	10	base	-0.00293265	0.159489		0.162422
CT17	11	base	-0.103559	0.182774		0.286333
CT17	12	base	0.117296	0.304122		0.186826
CT17	13	base	0.122265	0.185321		0.0630559
CT17	14	base	-0.189444	0.219785		0.409228
CT17	15	base	0.382142	0.37644		-0.00570133
CT17	16	base	0.213221	0.0555169		-0.157705
CT17	17	base	0.287313	-0.0455628		-0.332876
CT17	18	base	0.362942	-0.251529		-0.614472
CT17	19	base	0.393265	-0.342358		-0.735623
CT17	20	base	0.326348	-0.118778		-0.445126
CT17	21	ramp	0.380869	-0.294512		-0.675381
CT17	22	ramp	0.15158	-0.172163		-0.323743
CT17	23	ramp	0.775384	-0.0582323		-0.833616
CT17	24	ramp	0.372423	-0.260638		-0.63306
CT17	25	ramp	0.419278	-0.21285		-0.632128
CT17	26	ramp	-0.0400024	-0.261801		-0.221799
CT17	27	ramp	0.569547	-0.131571		-0.701118
CT17	28	ramp	0.837996	0.0298504		-0.808146
CT17	29	ramp	0.275412	0.0939999		-0.181412
CT17	30	ramp	0.19627	0.147196		-0.0490731
CT17	31	ramp	0.55839	0.11		-0.44839
CT17	32	ramp	0.256929	0.181819		-0.0751103
CT17	33	ramp	0.397355	0.206342		-0.191013
CT17	34	ramp	0.41881	0.041224		-0.377586
CT17	35	ramp	0.513167	0.0539343		-0.459233
CT17	36	ramp	0.521727	-0.0572199		-0.578947
CT17	37	ramp	0.436361	0.192748		-0.243613
CT17	38	ramp	0.687391	0.0763981		-0.610993
CT17	39	ramp	0.738307	0.149738		-0.588569
CT17	40	ramp	0.732288	0.260604		-0.471683
CT17	41	ramp	0.866345	0.267361		-0.598984
CT17	42	ramp	0.959607	0.505242		-0.454364
CT17	43	ramp	0.920361	0.0632636		-0.857098
CT17	44	ramp	0.669369	0.178859		-0.490509
CT17	45	ramp	0.896683	0.282645		-0.614038
CT17	46	ramp	0.863517	0.497459		-0.366058
CT17	47	ramp	0.840066	0.379767		-0.460299
CT17	48	ramp	0.708882	0.250665		-0.458217
CT17	49	ramp	0.849758	0.274957		-0.574801
CT17	50	ramp	0.72729	0.0387917		-0.688498
CT17	51	ramp	0.723839	0.21612		-0.507719
CT17	52	ramp	0.927001	0.0864008		-0.8406
CT17	53	ramp	0.92794	0.116227		-0.811714
CT17	54	ramp	0.999996	0.343983		-0.656013
CT17	55	ramp	0.940903	0.180563		-0.76034
CT17	56	ramp	1.05968	0.442908		-0.616767
CT17	57	ramp	1.0356	-0.0190481		-1.05465
CT17	58	ramp	1.08118	0.227132		-0.854047
CT17	59	ramp	1.14826	0.131564		-1.0167
CT17	60	ramp	1.29544	0.275952		-1.01949
CT17	61	ramp	1.2527	-0.0912391		-1.34394
CT17	62	ramp	1.15208	0.291525		-0.860553
CT17	63	ramp	1.31697	-0.0582124		-1.37518
CT17	64	ramp	1.18162	0.0143547		-1.16726
CT17	65	ramp	0.915121	0.049783		-0.865338
CT17	66	ramp	1.26959	0.138864		-1.13073
CT17	67	ramp	1.13031	0.149162		-0.981153
CT17	68	ramp	1.31287	-0.0605941		-1.37347
CT17	69	ramp	1.21988	0.0278158		-1.19207
CT17	70	ramp	1.29218	0.0525024		-1.23968
CT17	71	ramp	1.09033	-0.0166403		-1.10697
CT17	72	ramp	1.06483	0.220666		-0.844162
CT17	73	ramp	1.19594	0.164325		-1.03162
CT17	74	ramp	1.58442	0.397526		-1.1869
CT17	75	ramp	1.11126	0.333222		-0.77804
CT17	76	ramp	1.23756	0.165305		-1.07225
CT17	77	ramp	1.12407	0.396286		-0.72778
CT17	78	ramp	0.877956	0.279498		-0.598458
CT17	79	ramp	0.927419	0.199006		-0.728414
CT17	80	ramp	1.27559	0.00725883		-1.26833
CT17	81	hold	1.19232	0.725711		-0.466613
CT17	82	hold	0.868045	0.587322		-0.280724
CT17	83	hold	0.910322	0.295785		-0.614537
CT17	84	hold	1.30136	0.104234		-1.19712
CT17	85	hold	1.11575	0.646424		-0.469325
CT17	86	hold	1.26348	0.285833		-0.977651
CT17	87	hold	1.19349	0.074506		-1.11898
CT17	88	hold	1.13355	0.0992692		-1.03428
CT17	89	hold	1.13828	0.0774088		-1.06087
CT17	90	hold	1.12742	0.181075		-0.946348
CT17	91	hold	0.966264	0.382268		-0.583996
CT17	92	hold	1.15064	0.393307		-0.757334
CT17	93	hold	1.3448	0.429829		-0.914975
CT17	94	hold	1.15584	0.241847		-0.913995
CT17	95	hold	1.10381	0.760685		-0.343125
CT17	96	hold	0.98537	0.628381		-0.356988
CT17	97	hold	1.1808	0.293367		-0.887433
CT17	98	hold	1.09622	0.382697		-0.713522
CT17	99	hold	1.14498	0.306356		-0.838622
CT17	100	hold	1.10482	0.153684		-0.951141
CT17	101	hold	0.97982	0.499489		-0.480331
CT17	102	hold	0.994799	0.456355		-0.538444
CT17	103	hold	1.09814	0.53987		-0.558271
CT17	104	hold	1.1169	0.656911		-0.459992
CT17	105	hold	0.975598	0.766602		-0.208995
CT17	106	hold	1.21362	0.571148		-0.642471
CT17	107	hold	1.3541	0.665719		-0.688386
CT17	108	hold	1.41549	0.733061		-0.682427
CT17	109	hold	1.18522	0.489689		-0.695535
CT17	110	hold	1.10952	0.411494		-0.698021
CT17	111	hold	1.03243	0.654858		-0.377573
CT17	112	hold	1.25745	0.863019		-0.394434
CT17	113	hold	1.20098	0.268144		-0.932835
CT17	114	hold	1.04017	0.609636		-0.430537
CT17	115	hold	1.3285	0.54533		-0.783173
CT17	116	hold	1.16151	0.82227		-0.339245
CT17	117	hold	1.16865	0.879628		-0.28902
CT17	118	hold	1.80285	0.860483		-0.942372
CT17	119	hold	1.62511	0.707833		-0.917279
CT17	120	hold	1.83204	0.596559		-1.23548
CT17	121	AE	1.59604	1.09394		-0.502096
CT17	122	AE	1.57815	0.983714		-0.594435
CT17	123	AE	1.37995	1.00876		-0.371187
CT17	124	AE	1.52058	0.622278		-0.898299
CT17	125	AE	1.14276	0.907088		-0.235669
CT17	126	AE	1.19039	0.835083		-0.355306
CT17	127	AE	1.08308	0.76861		-0.314471
CT17	128	AE	1.24644	0.785095		-0.461348
CT17	129	AE	1.20225	0.927567		-0.27468
CT17	130	AE	1.40857	0.540318		-0.868248
CT17	131	AE	1.5071	0.800854		-0.706242
CT17	132	AE	1.94782	0.596611		-1.3512
CT17	133	AE	1.88396	0.57864		-1.30532
CT17	134	AE	1.88792	0.770703		-1.11722
CT17	135	AE	1.8429	0.598124		-1.24478
CT17	136	AE	1.98826	0.64939		-1.33887
CT17	137	AE	1.76501	0.492074		-1.27293
CT17	138	AE	1.57628	0.619204		-0.957073
CT17	139	AE	1.59922	0.67389		-0.92533
CT17	140	AE	1.889	0.518782		-1.37021
CT17	141	AE	2.01952	0.60911		-1.41041
CT17	142	AE	1.88061	0.603085		-1.27753
CT17	143	AE	1.79425	0.580989		-1.21326
CT17	144	AE	1.79094	0.624661		-1.16628
CT17	145	AE	2.15618	0.761203		-1.39497
CT17	146	AE	1.94604	0.694308		-1.25174
CT17	147	AE	2.2211	0.40439		-1.81671
CT17	148	AE	1.94743	0.470522		-1.47691
CT17	149	AE	1.48648	0.695485		-0.790998
CT17	150	AE	1.91006	0.66784		-1.24223
CT17	151	AE	1.99597	0.466529		-1.52944
CT17	152	AE	2.12709	0.487762		-1.63933
CT17	153	AE	2.08754	0.770873		-1.31667
CT17	154	AE	2.10913	0.64238		-1.46675
CT17	155	AE	2.17407	0.169589		-2.00449
CT17	156	AE	1.99306	0.561571		-1.43149
CT17	157	AE	2.09656	0.475783		-1.62078
CT17	158	AE	2.10165	0.52129		-1.58036
CT17	159	AE	2.05175	0.905326		-1.14643
CT17	160	AE	2.09635	0.837523		-1.25883
CT19	1	base	0.0687264	-0.108979	0.448565	-0.177706	0.710551
CT19	2	base	-0.155128	-1.43872	0.188082	-1.28359	0.139759
CT19	3	base	-0.61022	-0.245719	0.0568907	0.3645	0.0638235
CT19	4	base	-0.718929	-0.984674	0.0568907	-0.265745	1.01372
CT19	5	base	-0.306207	-0.998839	0.216747	-0.692632	0.415367
CT19	6	base	-0.711057	-0.822676	0.250818	-0.111619	0.655114
CT19	7	base	0.427126	-1.81606	0.38587	-2.24319	0.368982
CT19	8	base	0.202116	-0.469938	0.0240888	-0.672054	-0.0970042
CT19	9	base	-0.262586	-0.120269	0.28046	0.142317	0.542446
CT19	10	base	0.263838	0.759883	0.198582	0.496045	-0.0900846
CT19	11	base	0.19213	0.95249	-0.442747	0.76036	-0.938626
CT19	12	base	0.376136	0.865333	-0.115266	0.489197	-0.495412
CT19	13	base	0.415071	0.494162	-0.0505063	0.0790908	-0.679755
CT19	14	base	-0.447186	1.34522	-0.104456	1.79241	0.206017
CT19	15	base	-0.601023	1.02444	-0.155322	1.62547	-0.246606
CT19	16	base	-0.202818	0.340717	0.0568907	0.543535	0.392954
CT19	17	base	0.462464	1.13093	-0.442747	0.668469	-0.494975
CT19	18	base	0.773448	-0.52185	-0.104456	-1.2953	-0.467667
CT19	19	base	0.64574	-0.00162823	-0.324139	-0.647368	-0.559642
CT19	20	base	0.071048	0.175113	-0.464581	0.104065	-0.405831
CT19	21	ramp	0.10315	0.568738	-0.83152	0.465589	-0.633972
CT19	22	ramp	0.104757	0.407901	-0.826484	0.303144	-1.14639
CT19	23	ramp	-0.0173951	0.350803	-0.126061	0.368198	0.179017
CT19	24	ramp	0.445991	-0.0316477	-0.592406	-0.477639	-0.62816
CT19	25	ramp	0.332398	-0.636765	-0.532312	-0.969163	-0.454473
CT19	26	ramp	-0.267765	-0.381181	-0.162156	-0.113416	-0.177685
CT19	27	ramp	0.0704806	0.0178095	0.367482	-0.0526711	0.225353
CT19	28	ramp	1.021	-0.296943	0.194881	-1.31795	-0.415887
CT19	29	ramp	0.671789	-0.0974145	0.45882	-0.769204	0.197268
CT19	30	ramp	0.550987	0.942937	0.584104	0.39195	0.443354
CT19	31	ramp	0.693902	1.18385	0.207197	0.48995	-0.0764676
CT19	32	ramp	0.431214	0.725145	0.0193775	0.293931	-0.00159955
CT19	33	ramp	1.42192	-2.17781	0.594486	-3.59973	-0.0653947
CT19	34	ramp	0.885532	-2.07569	0.311957	-2.96122	-0.163337
CT19	35	ramp	1.01164	-2.25985	1.21631	-3.27149	0.614908
CT19	36	ramp	0.706016	-1.39803	1.21631	-2.10405	0.92053
CT19	37	ramp	1.1245	-0.939316	0.882689	-2.06382	0.366224
CT19	38	ramp	1.4705	-1.0677	0.438095	-2.5382	-0.495064
CT19	39	ramp	0.809941	-0.901296	0.500821	-1.71124	0.101117
CT19	40	ramp	1.03729	-1.53575	0.974315	-2.57304	0.347259
CT19	41	ramp	1.0043	-0.784668	0.573715	-1.78897	-0.0203454
CT19	42	ramp	1.32207	-0.458313	0.301404	-1.78039	-0.610432
CT19	43	ramp	1.38079	-0.232466	0.870435	-1.61326	-0.100118
CT19	44	ramp	1.75381	-0.521138	0.570598	-2.27495	-0.772975
CT19	45	ramp	2.18925	-1.01228	1.50428	-3.20153	-0.27474
CT19	46	ramp	1.92555	0.26904	0.933652	-1.65651	-0.504218
CT19	47	ramp	1.67012	0.259818	0.500821	-1.4103	-0.759059
CT19	48	ramp	1.82157	0.168353	1.09574	-1.65321	-0.315594
CT19	49	ramp	1.93242	0.259818	1.14608	-1.67261	-0.37611
CT19	50	ramp	0.840336	0.198895	1.07556	-0.64144	0.645459
CT19	51	ramp	0.701563	0.726958	0.780309	0.0253949	0.488983
CT19	52	ramp	0.767242	0.364995	1.03513	-0.402246	0.678127
CT19	53	ramp	0.874375	0.558367	0.438095	-0.316008	-0.0260431
CT19	54	ramp	0.161212	0.148659	0.508124	-0.0125529	0.757149
CT19	55	ramp	0.651021	-0.112365	0.727861	-0.763386	0.487077
CT19	56	ramp	1.09713	-0.917846	1.35295	-2.01497	0.666054
CT19	57	ramp	0.905365	-0.923587	0.417136	-1.82895	0.0556626
CT19	58	ramp	0.524056	-0.323073	0.396151	-0.847129	0.282332
CT19	59	ramp	1.36956	-0.692795	0.563321	-2.06236	-0.289316
CT19	60	ramp	1.5775	0.157414	0.749477	-1.42008	-0.33366
CT19	61	ramp	1.42475	-0.997514	0.396151	-2.42226	-0.416083
CT19	62	ramp	1.11172	-0.192586	1.00475	-1.3043	0.30327
CT19	63	ramp	0.99496	-0.0110108	1.32212	-1.00597	0.737399
CT19	64	ramp	-0.479423	0.0478596	0.728891	0.527283	0.233013
CT19	65	ramp	0.866999	0.127546	1.55344	-0.739453	1.09668
CT19	66	ramp	0.738983	-0.057285	1.7293	-0.796268	1.40056
CT19	67	ramp	0.798203	0.132292	1.2663	-0.66591	0.878335
CT19	68	ramp	0.577763	0.132899	1.23632	-0.444863	1.0688
CT19	69	ramp	0.507272	-0.0820326	1.21631	-0.589305	1.11927
CT19	70	ramp	0.98371	-0.599857	0.974315	-1.58357	0.400842
CT19	71	ramp	0.769468	-0.861668	1.28626	-1.63114	0.927027
CT19	72	ramp	0.942587	-0.827788	1.16617	-1.77037	0.633822
CT19	73	ramp	1.18743	-0.450382	1.09574	-1.63782	0.318538
CT19	74	ramp	1.15554	-0.879399	0.937976	-2.03494	0.192672
CT19	75	ramp	1.46171	-0.598254	0.604862	-2.05997	-0.26794
CT19	76	ramp	1.51602	-0.722615	0.75976	-2.23864	-0.346023
CT19	77	ramp	1.45638	-0.77152	1.25332	-2.2279	0.491719
CT19	78	ramp	0.889557	-0.108043	0.749477	-0.9976	0.270157
CT19	79	ramp	1.04488	-0.359282	1.07556	-1.40416	0.440914
[truncated: 1,041 more rows]
